# Supplementary material for: Physicochemical Investigations of Homeopathic Preparations: A Systematic Review and Bibliometric Analysis—Part 2
Source: J Altern Complement Med. 2019 Sep 12;25(9):890–901. doi: 10.1089/acm.2019.0064 (PMC6760181; doi:10.1089/acm.2019.0064)
Supplement: Supplemental data [file Supp_Data.xlsx]

## Sheet: For Sup Material
ID (a or b or c stand for several publications in 1 year; 1 or 2 stand for several experiments with the same method in 1 publication; when 2 publications are combined both years are given)	Author	Year	Title	Research area (1 of 11 method groups)	Type of publication (book, book section, thesis, conference proceedings, journal peer-reviewed, journal not peer-reviewed, journal peer-review unknown) In case of multiple publications, the 'best' is retained.	Potentised substances (full homeopathic Latin name, chemical name if no use in homeopathy)	Method of potentization (multiple-tube or single-tube, hand or machine, succussion or vortex or sonication, not described)		Substance of potency vessel	Composition of potentisation medium	Production of potencies (self-made or specific external production or off the shelf)	Physical modifications	Types of controls	Number of independent homeopathic and control sample production lots	Blinding (blinding or no blinding or not described)	Randomization (randomization or no randomization or not described)	Statistics (no or descriptive or inferential)	Description of technique(s)	Results (per technique)	Diff reported by authors? Is there an effect of potency over placebo?	Average MIS
Aabel2001-1	Aabel S., et al.	2001	Nuclear magnetic resonance (NMR) studies of homeopathic solutions	NMR	journal peer-reviewed	Sulphur	Multiple-tube, hand, succussion (10 times)	4-30x	glass	87% ethanol (deionized water)	self-made (4x purchased)		unsuccussed medium	1	no	no	inferential	1H NMR: 300 and 500 MHz	no differences in 1H spectra between potency levels and control	No	7.5
Aabel2001-2	Aabel S., et al.	2001	Nuclear magnetic resonance (NMR) studies of homeopathic solutions	NMR	journal peer-reviewed	Sulphur	Multiple-tube, hand, succussion (10 times)	4-30x	glass	87% ethanol (deionized water)	self-made (4x purchased)		unsuccussed medium	1	no	no	inferential	T1: 20 MHz	no differences between T1 values except for D4 (shorter T1)	No	7.5
Aabel2001-3	Aabel S., et al.	2001	Nuclear magnetic resonance (NMR) studies of homeopathic solutions	NMR	journal peer-reviewed	Betula Alba	not described, not described, succussion	30c	glass	8 % ethanol (v/v) in distilled water	specific external production		Betula diluted 30 times without succussion; pure sucrose globules	1	no	no	inferential	1H NMR: 500 MHz	no differences in 1H spectra between Betula 30c (liquid) and its 2 controls	No	7.5
Aabel2001-4	Aabel S., et al.	2001	Nuclear magnetic resonance (NMR) studies of homeopathic solutions	NMR	journal peer-reviewed	Betula Alba	not described, not described, succussion	30c	glass	8 % ethanol (v/v) in distilled water	specific external production		Betula diluted 30 times without succussion; pure sucrose globules	1	no	no	inferential	T1: 20 MHz	no differences between T1 values (globules and placebo globules) within 3% uncertainty	No	7.5
Anagnostatos1992_1998-Cal	Anagnostatos G.S., et al.	1998	Physico-chemical study of homeopathic dilutions / Theory and experiments on high dilutions	Calorimetry	book section	Chamomilla	multiple-tube, not described, succussion	6c, 12c, 30c	not described	de-ionized, double distilled water	self-made		1) sequential dilutions without succussion 2) potentised de-ionized, double distilled water as mother substance, 3) Methanol potentised in water	not described	not described	not described	no	differential scanning calorimetry	Chamomilla: Change of phase was observed, which implies the destruction of the clathrate structures at a certain temperature; this temperature showed a small shift to higher values with higher dilutions. No effects were observed for the 2 controls. Methanol: Change of phase was observed at a certain temperature, but it was not clear if the shift of this temperature was related to higher dilution …	Yes	6
Anagnostatos1992_1998-Imp	Anagnostatos G.S., et al.	1998	Physico-chemical study of homeopathic dilutions / Theory and experiments on high dilutions	Electrical impedance	book section	Chamomilla	multiple-tube, hand, succussion	6c, 12c, 30c	not described	de-ionized double distilled water	self-made		1) sequential dilutions without succussion 2) de-ionized distilled water as mother substance, potentised	not described	not described	not described	no	dielectric measurement / depolarization thermocurrent method	The 30c dilution showed a shift to higher temperature and had more bound water molecules than lower dilutions.	Yes	6.5
Anick2004-1	Anick D. J.	2004	High sensitivity 1H-NMR spectroscopy of homeopathic remedies made in water	NMR	journal peer-reviewed	Sepia, Lachesis, Ignatia, Lycopodium, Natrum Muriaticum, Argentum Nitricum	Multiple-tube,unknown,succussion	12c, 30c, 200c, 1M, 10M	glass	distilled deionized water(18MOhm)	off the shelf		unsuccussed water	not described	no	yes	no	1H NMR, 500 MHz	no descrete signals found more frequently in remedies than in controls traces of ethanol, acetate, formate, methanol, and acetone were found in commercial remedies	No	9.5
Anick2004-2	Anick D. J.	2004	High sensitivity 1H-NMR spectroscopy of homeopathic remedies made in water	NMR	journal peer-reviewed	Natrum Muriaticum, Argentum Nitricum	Hahnemann, hand, succussion (120 strokes)	6-12c	borosilicate	distilled deionized water(18MOhm)	self-made		succussed water	7 series of NaCl, 6 series of AgNO3, else not described	no	yes	no	1H NMR, 500 MHz	no descrete signals found more frequently in remedies than in controls	No	9.5
Assumpcao2008-Img	Assumpcao R.	2008	Electrical impedance and HV plasma images of high dilutions of sodium chloride	Imaging Methods	journal peer-reviewed	Natrum Muriaticum	multiple-tube, machine, succussion	6c, 12c, 24c, 30c	amber glass (hydrolytical class 3)	distilled water (1-2 MOhm cm)	self-made		Repeatedly succussed water (as a 30c but without dilution)	3	not described	not described	no	HV plasma photography: (a) size of the corona discharge halo, (b) density/concentration of the concentric lines, (c) colour.	Higher Line density/pixels, halo size, and peak half-width for 30cH compared to other potency levels	Yes	7.5
Assumpcao2008-Imp	Assumpcao R.	2008	Electrical impedance and HV plasma images of high dilutions of sodium chloride	Electrical impedance	journal peer-reviewed	Natrum Muriaticum	multiple-tube, machine, succussion	6c, 12c, 24c, 30c	amber glass vessels (hydrolytic class 3)	distilled water (1-2 MOhm cm)	self-made		1) distilled water 2) succussed water	3	not described	not described	no	impedance measurement / potentiostat/galvanostat (10^-4 to 10^4 Hz)	Increasing impedance with potencies 6c - 9c - 12c (decrease of ionic concentration), but then decreasing impedance for 24c and 30c.	Yes	7.5
Baumgartner2009-AnaM	Baumgartner S., et al.	2009	High-field 1H T1 and T2 NMR relaxation time measurements of H2O in homeopathic preparations of quartz, sulfur, and copper sulfate	Analytical Methods	journal peer-reviewed	Quartz, Cuprum Sulfuricum, Sulphur	mutiple-tube, hand, succussion	10-30c (silicea) 13-30x (sulfur) 11-30c (cuprum sulfuricum)	boro-silicate glass (duran)	distilled water with 1% ethanol (distilled deionized water(18MOhm))	self-made		succussed medium	1 for each potentized substance	yes	yes	descriptive	ICP-MS: Sector ICP-MS Finnigan MAT Element (Thermo Electron, Karlsruhe, Germany) with PFA inlet system, Teflon spray chamber, and PFA nebulizer was used. The system was run with guard electrode in operational mode. Analyzed elements were 7Li, 11B, 23Na, 24Mg, 27Al, 28Si, 44Ca, 48Ti, 56Fe, 65Cu, 66Zn, 85Rb, 88Sr, 133Cs, 137Ba, and 208Pb.	No differences between potencies and controls	No	9.5
Baumgartner2009-NMR-1	Baumgartner S., et al.	2009	High-field 1H T1 and T2 NMR relaxation time measurements of H2O in homeopathic preparations of quartz, sulfur, and copper sulfate	NMR	journal peer-reviewed	Quartz, Cuprum Sulfuricum, Sulphur	mutiple-tube, hand, succussion	10-30c (silicea) 13-30x (sulfur) 11-30c (cuprum sulfuricum)	boro-silicate glass (DURAN)	distilled water with 1% ethanol (distilled deionized water(18MOhm))	self-made		succussed medium	1	yes	yes	inferential	1H NMR, T1 and T2, 600 MHz	no significant differences in T1 and T2 between homeopathic potencies and controls (600 MHz).	No	9.5
Baumgartner2009-NMR-2	Baumgartner S., et al.	2009	High-field 1H T1 and T2 NMR relaxation time measurements of H2O in homeopathic preparations of quartz, sulfur, and copper sulfate	NMR	journal peer-reviewed	Quartz, Cuprum Sulfuricum, Sulphur	mutiple-tube, hand, succussion	10-30c (silicea) 13-30x (sulfur) 11-30c (cuprum sulfuricum)	boro-silicate glass (DURAN)	distilled water with 1% ethanol (distilled deionized water(18MOhm))	self-made	ageing	succussed medium	1	yes	yes	inferential	1H NMR, T1, 500 MHz	1 year later (500 MHz), significant difference between sulfur and controls (T1 increased in homeopathic sulfur preparations)	Yes	9.5
Beier1953	Beier K.	1953	Über physikalische Wirkungen oder Eigenschaften echter homöopathischer Hochpotenzen	Electrochemistry	thesis	Urea Pura, Saccharum Officinale	multiple-tube, hand, succussion	1-30x	1) brown glass, 2) white flasks (jena glass)	distilled water	self-made		distilled water	1	not described	not described	no	polarography (Heyrovsky-method voltametry)	They report a difference between Urea dilutions and glucose dilutions, which remain similar to distilled water controls. Effect dissappears with heating	Yes	9.5
Bell2003	Bell I. R., et al.	2003	Gas discharge visualization evaluation of ultramolecular doses of homeopathic medicines under blinded, controlled conditions	Imaging Methods	journal peer-reviewed	Natrum Muriaticum, Pulsatilla Pratensis, Lachesis	not described, machine, succussion	30c	not described	not described	off the shelf		(1) Dissolved plain lactose/sucrose pellets without remedy, shaken briefly but not succussed after the pellets dissolved. (2) untreated, unsuccussed 20% alcohol-distilled water solvent	1	yes	yes	inferential	gas discharge visualization; each train has a duration 0.5 seconds of triangle 10 ms electrical impulses of specific amplitude (range 3, 17 kV; range 4, 24 kV), steep rate 106 V/s, and repetition frequency of 103 Hz. GDV image parameters: form coefficient (fractality), mean image area, and image brightness.	Homeopathic samples show significantly lower GDV image parameters than both controls (Puls < NatMur/Lachesis); in repeated measurements of the same (homeopathic) sample, the signal gets weaker; variability of the data larger for Lachesis	Yes	9
Bell2015a	Bell I. R., et al.	2015	Nanoparticle Characterization of Traditional Homeopathically-Manufactured Gelsemium sempervirens Medicines and Placebo Controls	Imaging Methods	journal peer-reviewed	Gelsemium Sempervirens	multiple-tube up to 15c and single-tube from 15c to 200c, machine, succussion	6c, 30c, 200c	borosilicate glass	95% ethanol in double-distilled water	specific external production		succussed controls (6c, 30c, 200c) with natural cork stoppers, unsuccussed solvent controls with natural cork stoppers, unsuccussed solvent controls with silicone stoppers	not described	yes	yes	inferential	nanoparticle tracking analysis (NTA) using NanoSight LM 10-HS with software version 2.3	Number of NP's = 0 for unsuccussed sample with silicone stopper; Gels had a tendecy for less NP's than the controls with cork stopper. NP size seems to be larger for Gels samples compared to cork controls.	Yes	2016-05-09
Bell2015a-Spec	Bell I. R., et al.	2015	Nanoparticle Characterization of Traditional Homeopathically-Manufactured Gelsemium sempervirens Medicines and Placebo Controls	Spectroscopy	journal peer-reviewed	Gelsemium Sempervirens	multiple-tube up to 15c and single-tube from 15c to 200c, machine, succussion	6c, 30c, 200c	borosilicate glass	95% ethanol in double-distilled water	specific external production		succussed controls (6c, 30c, 200c) with natural cork stoppers, unsuccussed solvent controls with natural cork stoppers, unsuccussed solvent controls with silicone stoppers	not described	yes	yes	inferential	absorbance from 190-1100 nm	Using cork stoppers during production yielded higher absorbance (280-380 nm) for the succussed solvent 30c. The unsuccussed solvent with silicone stoppers had lower absorbance (300-400 nm) than the other samples. Among the verum samples, 30c had higher absorbance than 6c or 200c.	Yes	10
Bell2015a-Var	Bell I.R. et al.	2015	Nanoparticle Characterization of Traditional Homeopathically-Manufactured Gelsemium sempervirens Medicines and Placebo Controls	Surface Tension/ Various Physical	journal peer-reviewed	Gelsemium Sempervirens	multiple-tube up to 15c and single-tube from 15c to 200c, machine, succussion	6c, 30c, 200c	borosilicate glass	95% ethanol in double-distilled water	specific external production		succussed controls (6c, 30c, 200c) with natural cork stoppers, unsuccussed solvent controls with natural cork stoppers, unsuccussed solvent controls with silicone stoppers	not described	yes	yes	inferential	Zeta potential measurements by using a Zetasizer Nano ZSP (Malvern Instruments, Inc, USA)	Particles in the silicon stopper controls are significantly less stable than in all cork stopper samples. Tendency for larger zeta potential for Gels compared to controls (samples with cork stoppers). (hint for increased stability of NP's in Gels samples)	Yes	9,5
Bell2015b-AnaM	Bell I. R., et al.	2015	Nanoparticle Characterization of Traditional Homeopathically-Manufactured Silver (Argentum Metallicum) Medicines and Placebo Controls	Analytical Methods	journal peer-reviewed	Argentum Metallicum	multiple-tube up to 15c and single-tube from 15c to 200c, machine, succussion	6c, 30c, 200c	borosilicate glass	95% ethanol in double-distilled water	specific external production		95% ethanol - 6c,30c,200c 95% ethanol - unsuccussed	not described	yes	yes	no	Thermo Fisher X Series 2 ICP-MS instrument	The ICP-MS analysis is complicated by the presence of ethanol and dispersed silica nanoparticles. Reliable concentrations of Ag could not be obtained.	No	10
Bell2015b-Img	Bell I. R., et al.	2015	Nanoparticle Characterization of Traditional Homeopathically-Manufactured Silver (Argentum Metallicum) Medicines and Placebo Controls	Imaging Methods	journal peer-reviewed	Argentum Metallicum	multiple-tube up to 15c and single-tube from 15c to 200c, machine, succussion	6c, 30c, 200c	borosilicate glass	95% ethanol in double-distilled water	specific external production		95% ethanol - 6c,30c,200c 95% ethanol - unsuccussed	not described	yes	yes	inferential	Nanoparticle Tracking Analysis (NTA) using Nanosight LM 10-HS, Transmission Electron Microscopy (TEM) using JEOL 1010 Transmission Electron Microscopy	In most samples (verum and control) nanoparticles were found. Number of NP's comparable for Arg-met and Placebos controls; larger than unsuccussed sample; generally large variations. NP size seems to be larger for Arg-met samples compared to all controls. TEM reveals a complex mixture of materials.	Yes	10
Bell2015b-Spec	Bell I. R., et al.	2015	Nanoparticle Characterization of Traditional Homeopathically-Manufactured Silver (Argentum Metallicum) Medicines and Placebo Controls	Spectroscopy	journal peer-reviewed	Argentum Metallicum	multiple-tube up to 15c and single-tube from 15c to 200c, machine, succussion	6c, 30c, 200c	borosilicate glass	95% ethanol in double-distilled water	specific external production		95% ethanol - 6c,30c,200c 95% ethanol - unsuccussed	not described	yes	yes	inferential	absorbance from 190-1100 nm	Verum and succussed controls had higher absorbance than unsuccussed controls. Absorbance decreased as a function of potency across verum and succussed control samples. Verum had higher absorbance in the 400-450 nm range than both types of controls.	Yes	10
Bell2015b-Var	Bell I.R. et al.	2015	Nanoparticle Characterization of Traditional Homeopathically-Manufactured Silver (Argentum Metallicum) Medicines and Placebo Controls	Surface Tension/ Various Physical	journal peer-reviewed	Argentum Metallicum	multiple-tube up to 15c and single-tube from 15c to 200c, machine, succussion	6c, 30c, 200c	borosilicate glass	95% ethanol in double-distilled water	specific external production		95% ethanol - 6c,30c,200c 95% ethanol - unsuccussed	not described	yes	yes	inferential	Zeta potential measurements by using a Zetasizer Nano ZSP (Malvern Instruments, Inc, USA)	All potencies show greater stability than the unsuccussed control samples. Tendency for larger zeta potential for Arg-met compared to controls (hint for increased stability of NP's in Arg-met samples)	Yes	10
Belon2008-Cal	Belon P., et al.	2008	Conductometric and calorimetric studies of the serially diluted and agitated solutions - On the combined anomalous effect of time and volume parameters	Calorimetry	journal peer-reviewed	Arsenicum Album, Arnica Montana, Magnesium Muriaticum	multiple-tube, machine, succussion	5,6,9,12,30c (AA) 10,12,24,45,60x (AA) 5,6,9,12,30c (MM) 10,12,24,60x (MM) 6,7,9,12c (AM)	glass	aqueous solution of NaHCO3	self-made or off the shelf	sample volume, ageing	aqueous solution of NaHCO3	not described	not described	not described	no	mixing-flow microcalorimetry	smaller volumes show higher excess heat values	Yes	6,5
Belon2008-Imp	Belon P., et al.	2008	Conductometric and calorimetric studies of the serially diluted and agitated solutions - On the combined anomalous effect of time and volume parameters	Electrical impedance	journal peer-reviewed	Arsenicum Album, Arnica Montana, Magnesium Muriaticum	multiple-tube, machine, succussion	5,6,9,12,30c (AA) 10,12,24,45,60x (AA) 5,6,9,12,30c (MM) 10,12,24,60x (MM) 6,7,9,12c (AM)	glass	aqueous solution of NaHCO3	self-made, off the shelf	sample volume, ageing	untreated solvent	not described	not described	not described	no	conductivity	Potencies had higher conductivities than the solvent. The conductivity rose to the age of about 1 year and decreased afterwards. The conductivity decreased with increasing sample volume.	Yes	6.5
Betti2011	Betti L., et al.	2011	Biological effects and physico-chemical properties of extremely diluted aqueous solutions as a function of aging-time	Electrical impedance	journal peer-reviewed	Arsenicum Album	multiple-tube, machine, succussion	45x	pyrex glass	7x10-5M NaHCO3	self-made	ageing (12 months)	undiluted, unsuccussed solvent	not described	yes	not described	inferential	conductivity	Samples had statistically significant higher conductivities than controls. Conductivity of samples increased with time (over 12 months).	Yes	10
Bhattacharyya2008	Bhattacharyya S.S. et al.	2008	In vitro studies demonstrate anticancer activity of an alkaloid of the plant Gelsemium sempervirens.	Luminescence	journal peer-reviewed	Gelsemium Sempervirens	(A) hand/succussion (B) machine/sonication (C) machine/vortex	1-5c, 12c	(i) glass (ii) polypropylene	65% ethanol	self-made		65% ethanol	not described	not described	not described	inferential	Fluorescence (a) shape of spectra between 300 and 550 nm (b) integral counts over entire wavelength range	differences in fluorescence (2c-4c) found between samples prepared in glass or in polypropylene containers (for sonication, vortexing, and hand succussion) differences in fluorescence (2c, 3c) between sonication, vortexing, hand succussion (for glass and polypropylene containers) very weak fluorescence and no differences between methods or containers found for 12c and solvent	Yes	7
Bonet-Maury1954	Bonét-Maury P., et al.	1954	Etude des dilutions homéopathiques par les radio-isotopes	Analytical Methods	journal peer-review unknown	Acidum Phosphoricum	single-tube, machine, succussion	1c-12c, 30c, 200c, 500c, 1000c	glass, platinum, glass coated with silcone, neutral glass	not described	self-made		none	not described	not described	not described	no	Geiger-Müller counter (Mesco), 32P or 24Na	Non-logarithmic decrease after 10c (measurable quantitites of radioactive tracer); some influence of vessel material and shape. Evidence for adsorption of starting material.	NA	6.5
Botha2008	Botha I. and Ross A. H. A.	2008	A nuclear magnetic resonance spectroscopy comparison of 3C trituration derived and 4C trituration derived remedies	NMR	journal peer-reviewed	Kalium Bichromicum	trituration up to 3c or 4c, then Hahnemann, hand	12c	boro-silicate glass	87% ethanol	self-made		lactose (3c and 4c)	1	no	no	inferential	1H NMR, 500 MHz	significant differences in chemical shifts (H2O, OH, CH2, CH3) and relative integration values (H2O, OH, CH3) for Kalium bichr. 12c derived from 3c and 4c; significant differences in chemical shifts (CH2, CH3) and relative integration value (CH2) for lactose 12c (control) derived from 3c and 4c; significant differences in chemical shifts and relative integration values between Kalium bichr. and l…	Yes	7.5
Boyd1936-AnaM-1	Boyd W.E.	1936	Research on the low potencies of homeopathy	Analytical Methods	book section	Aurum, Lycopodium	multiple-tube, not described, not described	7x (Aurum) 1,2,3x (Lyc)	glass	87%ethanol	specific external production		none	not described	not described	not described	no	spectrogram	They find signature of gold in Aurum 7x Signature of Lyc in Lyc 1,2,3x	NA	6.5
Boyd1936-AnaM-2	Boyd W.E.	1936	Research on the low potencies of homeopathy	Analytical Methods	book section	Radium Bromatium	multiple-tube, not described, not described	6x, 7x	glass	87% ethanol	specific external production		none	not described	not described	not described	no	Rajewsky modified Geiger counter	Measurable radioactivity in the samples	NA	6.5
Boyd1936-Spec	Boyd W.E.	1936	Research on the low potencies of homeopathy	Spectroscopy	book section	Cinchona Pubescens, Nux Vomica	multiple-tube, not described, not described	1-7x (Cinchona) 1-5x (Nux vomica)	glass	87% ethanol	specific external production		87% ethanol	not described	not described	not described	no	UV absorbance	absorbance is decreasing with increasing potency level (especially below 5x)	No	6.5
Brucato1966	Brucato A. and Stephenson J.	1966	Dielectric strength testing of homeopathic dilutions of HgCl2	Electrical impedance	journal peer-reviewed	Mercurius Corrosivus	multiple-tube, not described, succussion	1-33x	glass	distilled water	self-made		distilled water	8	not described	yes	descriptive	measurement of dielectric strength	Voltage responses were observed that corresponded to the presence of amounts of material larger than actually present. Measurements deviated from what would be expected with simple HgCl2 dilutions at around 6x and persisted beyond 24x.	Yes	5.5
Cacace2009-Echem	Cacace C. M., et al.	2009	Conductometric and pHmetric titrations of Extremely Diluted Solutions using HCl solutions as titrant A molecular model	Electrochemistry	journal peer-reviewed	Arsenicum Album 2.4-Dichlorophenoxyacetic Acid Arnica Montana Magnesium Muriaticum Unknown	multiple-tube, machine, succussion	45x (AA) 8,12, 29c (2,4D) 12x 12K (AM) 30K (MM) mixed (unknown)	glass	sodium bicarbonate and/or silicic acid (5*10-5mol*L-1)	Self-made		aqueous NaHCO3 at the same concentration as the potencies	1	not described	not described	no	pHmetry	EDS have higher pH than controls (titration with HCl)	Yes	7.5
Cacace2009-Imp	Cacace C. M., et al.	2009	Conductometric and pHmetric titrations of Extremely Diluted Solutions using HCl solutions as titrant A molecular model	Electrical impedance	journal peer-reviewed	Arsenicum Album 2.4-Dichlorophenoxyacetic Acid Arnica Montana Magnesium Muriaticum	multiple-tube, machine, succussion	8, 12, 29c (2,4-D dichlorophenoxyacetic acid) 45x (AA) 12x (AM) mixed (unknown)	glass	5x10-5 M NaHCO3 and/or H4SiO4 in water	self-made		aqueous NaHCO3 at the same concentration as the potencies	not described	not described	not described	no	conductivity (conductometric titration)	The conductometric titration curves were similar to the conductometric titration of a weak base with a strong acid. Conductivity increased with time. Simple dilution of the samples lowered the conductivity.	Yes	7.5
Cartwright2015	Cartwright S. J.	2015	Solvatochromic dyes detect the presence of homeopathic potencies	Spectroscopy	journal peer-reviewed	Glycerol	single-tube, machine, succussion	50 M	not described	90% ethanol	specific external production		solvent	not described	not described	not described	inferential	absorbance from 350-800 nm	In the presence of potencies or solvents, solvatochromic dyes showed differences in Vis absorbance. These differences evolved over time, reaching a maximum at 1-2 h and disappearing over night, indicating that the solvatochromic dyes disaggregated or aggregated over time.	Yes	8.5
Chakraborty2014	Chakraborty I., et al.	2014	Variation in free and bound water molecules in different homeopathic potencies as revealed by their Fourier Transform Infrafed Spectroscopy (FTIR)	Spectroscopy	journal peer-reviewed	Natrum Muriaticum Cantharis Nux Vomica	multiple-tube, not described, not described	8c 32c	not described	90% ethanol	off the shelf		0.03 M ethanol	not described	not described	not described	no	FTIR 4000-2800 cm-1	Variation in absorbance intensity in different potencies and control.	Yes	5
Chibici-Revneanu2005-Imp	Chibici-Revneanu C.	2005	UV-spektroskopische und dielektrische Untersuchungen von Wasser und hoch verdünnten homöopathischen Arzneistofflösungen	Electrical impedance	thesis	Atropine Sulfate Natrum Muriaticum Co2	multiple-tube, not described, not described	1-50x	PE	sterile water (Seradest)	self-made		water 1 - 50x, water 1. Seradest 2. bidest	4 - 5	yes	yes	descriptive	electrical impedance (3 μHz - 10 MHz)	No differences between Atropine sulfate potencies, water potencies and water. Differences seen in preliminary experiments were attributed to the presence of CO2.	No	9.5
Chibici-Revneanu2005-Spec	Chibici-Revneanu C.	2005	UV-spektroskopische und dielektrische Untersuchungen von Wasser und hoch verdünnten homöopathischen Arzneistofflösungen	Spectroscopy	thesis	Atropine Sulfate Natrum Muriaticum	multiple-tube, not described, not described	1-50x	PE	sterile water (Seradest)	self-made		water 1 - 50x, water (Seradest)	4 - 5	yes	yes	descriptive	absorbance from 200-900 nm	no significant difference between water potencies and homeopathic potencies in UV absorbance. difference to water (Seradest) due to difference in CO2 concentration.	No	9.5
Chikramane2010-AnaM	Chikramane P. S., et al.	2010	Extreme homeopathic dilutions retain starting materials: A nanoparticulate perspective	Analytical Methods	journal peer-reviewed	Aurum Metallicum, Cuprum Metallicum, Stannum Metallicum, Zincum Metallicum, Argentum Metallicum, Platinum Metallicum	not described, not described, not described	6, 30, 200c	not described	not described	off the shelf		90% ethanol (from different source as remedies, HPLC grade ethanol)	not described	not described	not described	no	ICP-AES: Ultima 2, (Jobin Yvon Horiba, Japan): plasma gas flow rate (Argon gas): 12 l/min; auxil- iary gas flow rate: 0.2 l/min; sample uptake: 2.5 ml/min; integration time: 5.0 s, Spray Chamber: cyclonic chamber.	Presence of starting material in: Aurum Met 6c,30c Cuprum Met 6,30,200c Stannum Met 6,30,300c Zincum met 6,30,200c Platinum met 6,30,200c Also presence of Copper and Zinc in ethanol control	Yes	6.5
Chikramane2010-Img	Chikramane P. S., et al.	2010	Extreme homeopathic dilutions retain starting materials: A nanoparticulate perspective	Imaging Methods	journal peer-reviewed	Aurum Metallicum, Cuprum Metallicum, Stannum Metallicum, Zincum Metallicum, Argentum Metallicum, Platinum Metallicum	not described, not described, not described	6, 30, 200c	not described	not described	off the shelf		none	not described	not described	not described	no	Transmission Electron Microscopy (bright-field and dark-field imaging); Tecnai G2 120 kV Cryo-TEM (FEI, Hillsboro, USA).	Photomicrographs demonstrate the presence of nanoparticles and their aggregates. Often only a single nanoparticle or a large aggregate is seen. A high polydispersity of the particles exists with respect to their shapes and sizes for various medicines and potencies.	Yes	6.5
Chikramane2012	Chikramane P. S., et al.	2012	Why Extreme Dilutions Reach Non-zero Asymptotes: A Nanoparticulate Hypothesis Based on Froth Flotation	Analytical Methods	journal peer-reviewed	Aurum Nanoparticles	multiple-tube / hand succusion or sonication or air-sparging	1-15c	glass	90% ethanol	Self-made		lactose dilutions	not described	not described	not described	no	ICP-AES ICP-MS	ICP-AES: Results shows increased concentration of AuNP in toplayer of sample when taking toplayer from one dilution to the next. AuNPs are thus detected up to 6c! The effect only appears if AuNPs are coated w Lactose for Manual succusions and sonication Using ICP-MS, Lactose coated AuNPs with hand succussion they see this effect up to 14c	Yes	8
Ciavatta2008	Ciavatta L., et al.	2008	New physico-chemical properties of extremely diluted solutions. Electromotive force measurements of galvanic cells sensible to the activity of NaCl at 25 degrees C	Electrochemistry	journal peer-reviewed	Water, Arsenicum Sulfuratum Rubrum, Guanidinium Chloride, 2.4-Dichlorophenoxyacetic Acid,	multiple-tube, machine, succussion	9,12c (ASR) 9,12c (2,4D) 12c (GuCl) 3,6,9c (Water)	glass	sodium bicarbonate and/or silicic acid (5*10-5mol*L-1)	self-made or off the shelf		pure water	1	not described	not described	no	electromotive force measurement with a GLP 21-22 Crison potentiometer-pHmeter	Excess conductivity in 40% of EDS samples. Mostly succussed water samples. Supermolecular structures of water Dissipative structures / non-equilibrium dynamics	Yes	8.5
DeAlvarenga2009	De Alvarenga E. S., et al.	2009	Effect of Magnesium phosphoricum 12c on Sodium Dodecylsulphate by 13C nuclear magnetic resonance	NMR	journal peer-reviewed	Magnesium Phosphoricum	Hahnemann, mechanical shaker (100 times)	12c	glass	70% ethanol up to 10c, D2O for 11c and 12c	self-made		Mag-p potencies in H2O	1	no	no	no	13C NMR of SDS, 300 MHz	new peak at 221.41 ppm when Magn. phos. 12c was added to SDS diluted in D2O, which disappeared in a measurement 5 days later Conclusion: change after 5 days indicates that it was not due to a stable contamination or chemical species	Yes	7
Demangeat1992	Demangeat J. L., et al.	1992	Modifications des temps de relaxation RMN Ã 4 MHz des protons du solvant dans les très hautes dilution salines de silice/lactose	NMR	journal peer-reviewed	Silicea	Hahnemann, vortex (25s)	6, 12, 18, 24, 30c	boro-silicate glass (pyrex)	0.9% NaCl (distilled water)	self-made		0.9% NaCl potencies	7 independent series	yes	yes	inferential	1H NMR, 4 MHz, T1, T2	significant difference between silica-lactose and the solvent 0.9% NaCl (higher T1 and T1/T2 for silica-lactose)	Yes	9.5
Demangeat1997-1	Demangeat J. L., et al.	1997	Modification of 4 MHz N.M.R. water proton relaxation times in very high diluted aqueous solutions	NMR	conference proceedings	Silicea	Hahnemann, vortex (25s)	3, 6, 9, 12, 15c	glass (right at the end!)	0.9% NaCl (distilled water)	specific external production		0.9% NaCl and water potencies	7 independent series	yes	yes	inferential	1H NMR, 4 MHz, T1, T2	significant difference between silica-lactose and the solvent 0.9% NaCl (higher T1 and T1/T2 for silica-lactose). ANOVA and discriminant analysis differentiated silica-lactose from water and saline.	Yes	9
Demangeat1997-2	Demangeat J. L., et al.	1997	Modification of 4 MHz N.M.R. water proton relaxation times in very high diluted aqueous solutions	NMR	conference proceedings	Silicea, Manganum Metallicum, Histaminum	Hahnemann, vortex (25s)	3, 4, 6, 9, 12, 15c	glass (right at the end!)	distilled water (Meram pH 6.5-7.5)	specific external production		water potencies	4 independent series of silica dioxide, 3 series of manganese and histamine	yes	yes	inferential	1H NMR, 4 MHz, T1, T2	no significant difference between silica-lactose and saline. T1 and T1/T2 were significantly increased in manganese-lactose and histamine compared to water. Discriminant analysis separated water, Hist and manganese-lactose.	Yes	9
Demangeat2004	Demangeat J. L., et al.	2004	Low-Field NMR Water Proton Longitudinal Relaxation in Ultrahighly Diluted Aqueous Solutions of Silica-Lactose Prepared in Glass Material for Pharmaceutical Use	NMR	journal peer-reviewed	Silicea	Hahnemann, vortex (20-25s)	3, 6, 9, 12, 15, 18, 21c	glass	H2O, saline (0.9% NaCl)	self-made		potentised Water, potentised Saline	5 independent series	yes	yes	inferential	1H NMR, 0.02, 0.04, 0.1, 1 and 4 MHz	No effect of the dilution process was observed for the pure solvents W and Sal, whereas an enhancement in relaxivity was found when silica-lactose was added to saline or to water at high concentration, which then decreased upon dilution. ANOVA: differences between saline and water. linear regression: significant relationship between R1 and log(dil) for silica-lactose in saline (but not for water …	Yes	10
Demangeat2009	Demangeat J.-L.	2009	NMR water proton relaxation in unheated and heated ultrahigh aqueous dilutions of histamine: Evidence for an air-dependent supramolecular organization of water	NMR	journal peer-reviewed	Histaminum	Hahnemann, machine, 300 violent vertical strokes in 14 s	4-24c	glass	H2O, saline	self-made	heating	water or saline diluted and agitated same way as histamine	6 independent series, measurement repeated 7 times and averaged	yes	yes	inferential	1H NMR, 20 MHz, R1, R2	Higher R2 in histamine (all dilutions mingled) compared to water, values became equal after heating. Histamine had higher R1 than controls at low dilution. A correlation was observed between R1 and R2 in the solvents, but not in the histamine dilutions before heating (after heating only in histamine-water).	Yes	10
Demangeat2010-AnaM_1	Demangeat J.-L.	2010	NMR relaxation evidence for solute-induced nanosized superstructures in ultramolecular aqueous dilutions of silica-lactose	Analytical Methods	journal peer-reviewed	Silicea	multiple-tube, machine, vortex	6, 9, 12, 15, 18, 21c	glass	(i) water (ii) 0.15M aqueous NaCl	Self-made		(i) water potencies (ii) potentized 0.15M NaCl	5	yes	yes	no	ICP (Varian Axial atomic emission spectrometer at 251.611 nm)	More Si in Silicea potencies compared to potentized controls	Yes	10
Demangeat2010-AnaM-2	Demangeat J.-L.	2010	NMR relaxation evidence for solute-induced nanosized superstructures in ultramolecular aqueous dilutions of silica-lactose	Analytical Methods	journal peer-reviewed	Silicea	multiple-tube, machine, succussion	6 ,9, 12, 15, 18, 21, 24c	polyethylene	0.15M LiCl in water	Self-made		Potentized 0.15M LiCl	6	no	yes	no	ICP (Varian Axial atomic emission spectrometer at 251.611 nm)	No differences between potencies and controls	No	10
Demangeat2010-NMR-1	Demangeat J.-L.	2010	NMR relaxation evidence for solute-induced nanosized superstructures in ultramolecular aqueous dilutions of silica-lactose	NMR	journal peer-reviewed	Silicea	multiple-tube, machine, vortex	6, 9, 12, 15, 18, 21c	glass	(i) water (ii) 0.15M aqueous NaCl	self-made		(i) water potencies (ii) potentized 0.15M NaCl	5 series, 6 or 7 measurements per sample averaged	yes	yes	inferential	1H NMR, 20 MHz, T1, Ts	For Sil/Lac in saline, T1/T2 ratio increased, and its slope as a function of dilution remained significant up to the C9–C21 range Sil/Lac in water showed no significant differences to water (control).	Yes	10
Demangeat2010-NMR-2	Demangeat J.-L.	2010	NMR relaxation evidence for solute-induced nanosized superstructures in ultramolecular aqueous dilutions of silica-lactose	NMR	journal peer-reviewed	Silicea	multiple-tube, machine, succussion	7 ,9, 12, 15, 18, 21, 24c	polyethylene	0.15M LiCl in water	self-made	heating	potentized 0.15M LiCl	6 series, 6 or 7 measurements per sample averaged	no	yes	inferential	1H NMR, 20 MHz, T1, Ts	Higher T2 in SL-Li compared to Li controls. Sil/Lac in LiCl exhibited the more pronounced variations with increasing dilution, i.e. a progressive increase in T1 and a progressive decrease in T2, resulting in a strong increase in the T1/T2 ratio. Variations did persist in the very high C9–C24 and C12–C24 ranges of dilution. All significant variations vanished after heating.	Yes	10
Demangeat2013	Demangeat J.-L.	2013	Nanosized solvent superstructures in ultramolecular aqueous dilutions: twenty years' research using water proton NMR relaxation	NMR	journal peer-reviewed	Silicea/Lactose Aluminium Chloride Tin Chloride (Sncl2 & Sncl4) Iron Chloride Nickel Chloride Gadolinium Chloride Cerium Chloride Titanium Chloride	not described, machine, vortex	1-10x	polyethylene	LiCl (0.15M)	self-made		succussed water succussed medium	1-2	not described	not described	no	1H NMR, 20 MHz, T1, T2	Higher T2 in first decimal dilutions of Sil/Lac and of chlorides followed by decrease. Conclusion: Indication of low T2 at v low dilutions (1x) indicating order around solutes, then phase of disorder (3-6x) followed by more ordering at higher dilutions. Notion of chaotropicity (structure breaking) of the chlorides at the medium dilutions (3-6x), most disordered phase. Idea that water would be wip…	Yes	8.5
Demangeat2015-1	Demangeat J.-L.	2015	Gas nanobubbles and aqueous nanostructures: the crucial role of dynamization	NMR	journal peer-reviewed	Arsenicum Album Histaminum	not described, machine, succussion	3, 5, 7, 9, 12, 15, 30c	plastic	water	self-made		diluted but not succussed 'substances'; succussed water	3	not described	not described	inferential	1H NMR, T1/T2	No differences between simply diluted and potentised histamine were observed. Potentised and diluted Arsenicum album showed different behaviour (dip at 5-7c). Potentised histamine and Arsenicum album were distinguishable at 15 and 30c.	Yes	8
Demangeat2015-2	Demangeat J.-L.	2015	Gas nanobubbles and aqueous nanostructures: the crucial role of dynamization	NMR	journal peer-reviewed	Antiserum	not described, hand, syringe	1-1000c	glass	0.5% phenol, 0.9% NaCl	self-made		potentised medium	not described	not described	yes	inferential	1H NMR, T1/T2	T1/T2 ratio increased as a function of dilution after the second dynamisation of the antiserum potencies (measurement of the samples, second dynamisation, second measurement). No such effect was observed in the controls.	Yes	8
Dragan1992	Dragan G.	1992	Some Considerations of Coherency in Topoenergetic Terms, I. High-resolution mixing calorimetry (HRMC) experiments on aqueous solutions	Calorimetry	journal peer-reviewed	Natrum Phosphoricum	not described, hand, succussion	0-8c (starting with 1M stock solution = 0)	glass	distilled water	self-made		series of dilutions (1:2 ratio) without agitation	1	not described	not described	no	high-resolution mixing calorimetry (mixing with methanol)	Data for relative standard deviation for standard mixing energy plotted graphically, difference to control unclear, remarks in conclusion unclear	Yes	6,5
Elia1999	Elia V. and Niccoli M.	1999	Thermodynamics of Extremely Diluted Aqueous Solutions	Calorimetry	journal peer-reviewed	Water Natrum Muriaticum Indole-3-Acetic Acid 2.4-Dichlorophenoxyacetic Acid N-(Phosphonomethyl)-Glycine	multiple-tube, machine, succussion	1, 3, 30c (H2O) 3, 30c (NaCl) 7, 8, 9, 10, 11, 12c (IAA) 3, 5, 7, 8, 12c (2,4-D) 4, 5, 6, 7, 8, 9, 10, 11, 12c (GLP)	glass	bidistilled water	not described		bidistilled water	not described	not described	not described	no	microcalorimetry	Excess exothermic heat of mixing potencies with NaOH or HCl solutions was found (compared to mixing with the solvent). When the potencies were further diluted (not succussed), this effect was diminished.	Yes	5
Elia2000	Elia V. and Niccoli M.	2000	New physico-chemical properties of water induced by mechanical treatments. A calorimetric study at 25°C	Calorimetry	journal peer-reviewed	Water Natrum Muriaticum	multiple-tube, machine, succussion	1, 3, 30c (water) 3, 30c (NM)	dark glass or polypropylene	bidistilled water	specific external production	ageing	bidistilled water	not described	not described	not described	descriptive	calorimetry (mixing)	Mixing potentised water or natrium chloratum with NaOH or HCl produced excess heat. The magnitude of this effect depended on the age of the samples. The values increase with the storage duration.	Yes	8
Elia2004a	Elia V., et al.	2004	Permanent physico-chemical properties of extremely diluted aqueous solutions of homeopathic medicines	Electrical impedance	journal peer-reviewed	Arsenicum Sulphuratum Rubrum 2.4-Dichlorophenoxyacetic Acid Water	multiple-tube or single-tube, machine, succussion or vortex	5-30c (ASR), 3, 6, 9, 12, 30c (water, 2,4-D)	glass	5x10-5 to 10-4 M NaHCO3 and/or H4SiO4 in water	self-made	ageing	solvent	not described	not described	not described	no	conductivity	The samples had generally higher conductivities than the solvents. These excess conductivities increased over time (up to 300-400 days). There was no clear correlation with the number of strokes for succussion or succussion vs. vortexing.	Yes	7
Elia2004b-Cal	Elia V. and Niccoli M.	2004	New physico-chemical properties of extremely diluted aqueous solutions	Calorimetry	journal peer-reviewed	Natrum Muriaticum, N-(Phosphonomethyl)-Glycine Indole-3-Acetic-Acid 2.4-Dichlorophenoxyacetic Acid	multiple-tube, machine, succussion	3-12c (2,4 D & IAA) 4-12c (NaCl & GLP)	glass	bidistilled water or a solution of sodium bicarbonate or/and silicic acid (5*10-5molL-1)	self-made	ageing	bidistilled water, NaHCO3 or H4SiO4 in bidistilled water	not described	not described	not described	no	calorimetry	50 % of the samples showed an excess heat compared to the control, the excess heat increases with the storage duration	Yes	7
Elia2004b-Imp	Elia V. and Niccoli M.	2004	New physico-chemical properties of extremely diluted aqueous solutions	Electrical impedance	journal peer-reviewed	Natrum Muriaticum, N-(Phosphonomethyl)-Glycine, Indole-3-Acetic Acid, 2.4-Dichlorophenoxyacetic Acid	multiple-tube, machine, succussion	3-12c (2,4 D & IAA) 4-12c (NaCl & GLP)	glass	bidistilled water or a solution of sodium bicarbonate or/and silicic acid (5*10-5molL-1)	self-made		bidistilled water, NaHCO3 or H4SiO4 in bidistilled water	not described	not described	not described	no	conductivity	Samples had higher conductivities than water or than computed conductivities (of solutions of known NaHCO3 concentration).	Yes	7
Elia2004c-Cal	Elia V. et al.	2004	New physico-chemical properties of extremely diluted aqueous solutions - A calorimetric and conductivity study at 25 degrees C	Calorimetry	journal peer-reviewed	Arsenicum Sulphuratum Rubrum, 2.4-Dichlorophenoxyacetic Acid, Solvent	single-tube or multiple-tube, machine, succussion or vortex	7, 8, 9, 10, 12, 13, 14, 15, 16, 18, 20, 22, 24, 27, 28, 29, 30c (ASR) 6, 9c (2,4 D) 6, 9, 12, 30 cH (solvent) 1, 3, 5, 7, 9, 12, 30 cK (solvent)	glass	aqueous solution of NaHCO3 or/and H4SiO4 (6.5x10-3 to 7.5x10-5 M)	self-made		solvent	not described	not described	not described	no	mixing-flow microcalorimetry	In all samples excess heat was measured. Exothermic heat of mixing reagents with potencies was higher than of mixing with untreated solvent.	Yes	7,5
Elia2004c-Imp	Elia V., et al.	2004	New physico-chemical properties of extremely diluted aqueous solutions - A calorimetric and conductivity study at 25 degrees C	Electrical impedance	journal peer-reviewed	Arsenicum Sulphuratum Rubrum, 2.4-Dichlorophenoxyacetic Acid, Solvent	single-tube or multiple-tube, machine, succussion or vortex	7, 8, 9, 10, 12, 13, 14, 15, 16, 18, 20, 22, 24, 27, 28, 29, 30c (ASR) 6, 9c (2,4 D) 6, 9, 12, 30 cH (solvent) 1, 3, 5, 7, 9, 12, 30 cK (solvent)	glass	aqueous solution of NaHCO3 or/and H4SiO4 (6.5x10-3 to 7.5x10-5 M)	self-made		solvent	not described	not described	not described	no	conductivity	The samples had higher conductivities than the solvents.	Yes	7.5
Elia2005-Cal	Elia V. et al.	2005	Hydrohysteretic phenomena of "extremely diluted solutions" induced by mechanical treatments: A calorimetric and conductometric study at 25 degrees C	Calorimetry	journal peer-reviewed	Arsenicum Sulphuratum Rubrum, 2.4-Dichlorophenoxyacetic Acid, Solvent	single-tube or multiple-tube, machine, succussion or vortex	7, 8, 9, 10, 12, 13, 14, 15, 16, 18, 20, 22, 24, 27, 28, 29, 30c (ASR) 6, 9, 12c (2,4 D) 6, 9, 12, 30 cH (solvent) 1, 3, 5, 7, 9, 12, 30 cK (solvent)	glass	aqueous solution of NaHCO3 or/and H4SiO4 (6.5x10-3 to 7.5x10-5 M)	self-made	ageing	solvent	not described	not described	not described	no	mixing-flow microcalorimetry	Excess heat of mixing increases with storage duration. Exothermic heat of mixing reagents with potencies was higher than of mixing with untreated solvent. In some samples, the excess heat reached a plateau with time, whereas in other samples it increased.	Yes	7,5
Elia2005-Imp	Elia V., et al.	2005	Hydrohysteretic phenomena of "extremely diluted solutions" induced by mechanical treatments: A calorimetric and conductometric study at 25 degrees C	Electrical impedance	journal peer-reviewed	Arsenicum Sulphuratum Rubrum, 2.4-Dichlorophenoxyacetic Acid, Solvent	single-tube or multiple-tube, machine, succussion or vortex	7, 8, 9, 10, 12, 13, 14, 15, 16, 18, 20, 22, 24, 27, 28, 29, 30c (ASR) 6, 9, 12c (2,4 D) 6, 9, 12, 30 cH (solvent) 1, 3, 5, 7, 9, 12, 30 cK (solvent)	glass	aqueous solution of NaHCO3 or/and H4SiO4 (6.5x10-3 to 7.5x10-5 M)	self-made	ageing	solvent	not described	not described	not described	no	conductivity	increase in conductivity observed (even after corrections)- excess conductivity of the same order of mag as the measured conductivity itself For samples prepared without succussion the measurements correspond to those predicted from chemical contributions. Conductivity increases with ageing. Samples stored in smaller volumes had higher conductivities than in larger volumes (exponential correlatio…	Yes	7.5
Elia2006a-Cal	Elia V. et al.	2006	Conductometric and calorimetric studies of serially diluted and agitated solutions: the dependence of intensive parameters on volume	Calorimetry	journal peer-reviewed	2.4-Dichlorophenoxyacetic Acid	multiple-tube/machine/succussion	3, 4, 6, 7, 8, 9, 10, 12c	not described	aqueous solution of 5*10-5 M NaHCO3 or H4SiO4	specific external production	volume	solvent	not described	not described	not described	descriptive	calorimetry	Exothermic heat of mixing reagents with potencies was higher than of mixing with untreated solvent. The sample volume showed an exponential correlation with the excess heat. Excess heat of mixing decreases with larger volume	Yes	5
Elia2006a-Imp	Elia V., et al.	2006	Conductometric and calorimetric studies of serially diluted and agitated solutions: the dependence of intensive parameters on volume	Electrical impedance	journal peer-reviewed	Arnica Montana Magnesium Muriaticum Silicea	single-tube, machine, succussion	5, 6, 12, 30, 200K	not described	deionized water	specific external production	sample volume	water	not described	not described	not described	descriptive	conductivity	Samples have higher conductivities than solvent, samples stored in smaller volumes have higher conductivities than in larger volumes (exponential correlation).	Yes	5
Elia2006b-Cal	Elia V. et al.	2006	Extremely diluted solutions' as multi-variable systems - A study of calorimetric and conductometric behaviour as a function of the parameter time	Calorimetry	journal peer-reviewed	Arsenicum Sulphuratum Rubrum 2.4-Dichlorophenoxyacetic Acid Solvent	single-tube or multiple-tube, machine, succussion or vortex	7, 8, 9, 10, 12, 13, 14, 15, 16, 17, 18, 20, 22, 24, 25, 27, 28, 29, 30c (ASR) 3, 4, 6, 8, 9, 10, 12c (2,4-D) 6, 9, 12, 30 cH; 1, 3, 5, 7, 9, 12, 30 cK (solvent)	not described	5x10-5 M NaHCO3 and H4SiO4 in water; 5x10-5, 6*10-5, 7.5*10-5, 10-4 M NaHCO3	self-made	ageing	solvent	not described	not described	not described	inferential	mixing-flow microcalorimetry	For almost all EDS samples a relevant excess heat of mixing compared to the solvent was found. The excess heat of mixing increases with storage duration.	Yes	8
Elia2006b-Imp	Elia V., et al.	2006	Extremely diluted solutions' as multi-variable systems - A study of calorimetric and conductometric behaviour as a function of the parameter time	Electrical impedance	journal peer-reviewed	Arsenicum Sulphuratum Rubrum 2.4-Dichlorophenoxyacetic Acid Solvent	single-tube or multiple-tube, machine, succussion or vortex	7, 8, 9, 10, 12, 13, 14, 15, 16, 17, 18, 20, 22, 24, 25, 27, 28, 29, 30c (ASR) 3, 4, 6, 8, 9, 10, 12c (2,4-D) 6, 9, 12, 30 cH; 1, 3, 5, 7, 9, 12, 30 cK (solvent)	not described	5x10-5 M NaHCO3 and H4SiO4 in water; 5x10-5, 6*10-5, 7.5*10-5, 10-4 M NaHCO3	self-made	ageing	solvent	not described	not described	not described	descriptive	conductivity	The samples had higher conductivities than the solvents. The excess conductivity increased over time (2 years to 4 years).	Yes	8
Elia2007a	Elia V., et al.	2007	Conductometric studies of the serially diluted and agitated solutions on an anomalous effect that depends on the dilution process	Electrical impedance	journal peer-reviewed	Arsenicum Sulfuratum Rubrum Arnica Montana Magnesium Muriaticum Silicea 2.4-Dichlorophenoxyacetic Acid Water	multiple-tube, machine, succussion	6c,12c (AM) 9x, 14x,19x, 23x (ASR) 9c 2,4 (D) 12,30c (W)	glass	5x10-5 to 7x10-4 M NaHCO3	self-made or specific external production	ageing	solvent	not described	not described	not described	no	conductivity with baseline estimated using analytical method. Analytical method: Atomic absorption spectroscopy (Spectra A Varian instrument; Lamp current: 5 mA; Fuel: acetylene; Support: air; Flame stoichiometry: oxidizing; wavelength of 589.6 nm) to measure sodium (Na)	The excess conductivity increased over time. It decreased with simple dilution, indicating that there was a dose effect. Na concentration used to correct the conductivity of the homeopathic samples with respect to Na concentration	Yes	6
Elia2007b-Cal	Elia V. et al.	2007	Interaction of "extremely diluted solutions" with aqueous solutions of hydrochloric acid and sodium hydroxide - A calorimetric study at 298 K	Calorimetry	journal peer-reviewed	2.4-Dichlorophenoxyacetic Acid	multiple-tube, machine, succussion	4, 6, 7, 8, 9, 10, 11, 12c	glass	5x10-5 M NaHCO3 or H4SiO4 in water	self-made	volume (potentized in 250 mL and 50 mL samples)	solvent	not described	not described	not described	no	mixing-flow microcalorimetry	Exothermic heat of mixing reagents with potencies was higher than of mixing with untreated solvent. Mixing with NaOH resulted in more heat than with HCl.	Yes	5,5
Elia2007b-Imp	Elia V., et al.	2007	Interaction of "extremely diluted solutions" with aqueous solutions of hydrochloric acid and sodium hydroxide - A calorimetric study at 298 K	Electrical impedance	journal peer-reviewed	2.4-Dichlorophenoxyacetic Acid	multiple-tube, machine, succussion	4, 6, 7, 8, 9, 10, 11, 12c	glass	5x10-5 M NaHCO3 or H4SiO4 in water	self-made	ageing volume (potentised in 250 mL and 50 mL samples)	solvent	not described	not described	not described	no	conductivity	Samples had higher conductivities than the solvent. Influence of potentisation volume not clear.	Yes	5.5
Elia2008a	Elia V., et al.	2008	New physico-chemical properties of extremely dilute solutions. A conductivity study at 25 degrees C in relation to ageing	Electrical impedance	journal peer-reviewed	Arnica Montana, Magnesium Muriaticum, Silicea	single-tube, not described, succussion	5, 6, 12, 30, 200cK	not described	demineralised water	specific external production	ageing	solvent	not described	not described	not described	no	conductivity	Samples had higher conductivities than the solvent. This (excess) conductivity increased over time (up to 600 days).	Yes	5.5
Elia2008b	Elia V., et al.	2008	Physico-Chemical Properties of Aqueous Extremely Diluted Solutions in Relation to Ageing	Electrical impedance	journal peer-reviewed	Arnica Montana	single-tube, machine, succussion	5, 6, 12, 30, 200cK	not described	demineralized water	specific external production	ageing, number of strokes (100, 400, 600) during succussion	solvent	not described	not described	not described	no	conductivity	Samples had higher conductivities than the solvent. This excess conductivity changed over time, with oscillations with maximums at 500, 850, 1300 days. The most diluted solutions had the smallest maxima. The samples with 100 strokes during succussion had a less regular sequence of maxima. The Na+ concentration in the samples also increased with time.	Yes	5.5
Elia2008c	Elia V. et al.	2008	On the stability of extremely diluted aqueous solutions at high ionic strength - A calorimetric study at 298 K	Calorimetry	journal peer-reviewed	2.4-Dichlorophenoxyacetic Acid, Solvent	multiple-tube (one control series single-tube)/machine/succussion	3, 6, 7, 9, 12c (2,4-D) 3, 5, 6, 7, 9, 12, 30 cH (solvent) 5, 12, 30 cK (solvent)	glass	aqueous solution of sodium bicarbonate (5*10-5molL-1)	self-made		solvent	not described	not described	not described	no	mixing-flow microcalorimetry	Exothermic heat of mixing reagents with potencies was higher than of mixing with untreated solvent. Higher concentrations of NaCl in the solvent (0.5, 1 M) do not influence the amount of excess heat	Yes	6,5
Elia2009-Echem	Elia V., et al.	2009	A molecular model of interaction between extremely diluted solutions and NaOH solutions used as titrant. Conductometric and pHmetric titrations	Electrochemistry	journal peer-reviewed	Arsenicum Album, 2.4-Dichlorophenoxyacetic Acid, Arnica Montana, Unknown	multiple-tube, machine, succussion	6, 11, 12c (2,4-D) 45x (AA) 6c (AM)	glass	sodium bicarbonate and/or silicic acid (5*10-5/1*10-4mol*L-1)	self-made		solutions of sodium bicarbonate at the same concentration of the EDS solutions, water, glass powder	not described	not described	not described	no	pHmetry	EDS have lower pH (titration with NaOH)	Yes	6
Elia2009-Imp	Elia V., et al.	2009	A molecular model of interaction between extremely diluted solutions and NaOH solutions used as titrant. Conductometric and pHmetric titrations	Electrical impedance	journal peer-reviewed	Arsenicum Album 2.4-Dichlorophenoxyacetic Acid Arnica Montana Magnesium Muriaticum	multiple-tube, machine, succussion	6, 11, 12c (2,4-D) 45x (AA) 6c (AM)	glass	5x10-5 to 10-4 M NaHCO3 and/or H4SiO4 in water	self-made	-	NaHCO3 at same concentration as in samples	not described	not described	not described	no	conductivity (conductometric titration)	The samples (mostly mixtures of potencies) showed lower conductometric titration curves than the controls (titration with NaOH).	Yes	6
Elia2010a-AnaM	Elia V. and Napoli E.	2010	Dissipative structures in extremely diluted solutions of homeopathic medicines: A molecular model based on physico-chemical and gravimetric evidences	Analytical Methods	journal peer-reviewed	Arsenicum Album, 2.4-Dichlorophenoxyacetic Acid, Glass Powder	multiple-tube, machine, succussion	not described	glass	5x10-5M/10-4M NaHCO3 and/or H4SiO3	Self-made		Twice distilled water left with glass powder for several months	not described	not described	not described	no	Na: Atomic absorption spectroscopy (Spectra A Varian instrument; Lamp current: 5 mA; Fuel: acetylene; Support: air; Flame stoichiometry: oxidizing; wavelength of 589.6 nm) Si, Al and B: Agilent 7500 ICP-MS instrument.	Data reported, but no information about sample identity; Na/Si/Al/B concentration used to calculate expected weight after evaporation. Comparison to leached glass powder samples shows comparable or lower concentration of the potentized samples.	NA	7.5
Elia2010a-Imp	Elia V. and Napoli E.	2010	Dissipative structures in extremely diluted solutions of homeopathic medicines: A molecular model based on physico-chemical and gravimetric evidences	Electrical impedance	journal peer-reviewed	Arsenicum Album, 2.4-Dichlorophenoxyacetic Acid	multiple-tube, machine, succussion	not described	glass	5x10-5M/10-4M NaHCO3 and/or H4SiO4	self-made	evaporation and refilling with bidistilled water	solvent	not described	not described	not described	no	conductivity (conductometric titration)	The excess conductimetry before/after dehydration/rehydration were strongly correlated. The measured weight of the dehydrated samples was 2-3x higher than expected from chemical composition. The excess conductimetry correlated with the excess weight after dehydration.	Yes	7.5
Elia2010b-Cal	Elia V. et al.	2010	Thermodynamic parameters for the binding process of the OH- ion with the dissipative structures. Calorimetric and conductometric titrations	Calorimetry	journal peer-reviewed	Arsenicum Album, Magnesium Muriaticum, Arnica Montana, 2.4-Dichlorophenoxyacetic Acid	multiple-tube/machine/succussion	3-30c (mixed)	glass	solution of sodium bicarbonate or/and silicic acid (5*10-5/ 1*10-4 molL-1)	self-made		solvent	not described	not described	not described	no	mixing-flow microcalorimetry	Tabulated values of excess heat of mixing, no information given of the nature of investigated preparations, author concludes evidence for dissipative structures	Yes	6
Elia2010b-Imp	Elia V., et al.	2010	Thermodynamic parameters for the binding process of the OH- ion with the dissipative structures. Calorimetric and conductometric titrations	Electrical impedance	journal peer-reviewed	Arsenicum Album, 2.4-Dichlorophenoxyacetic Acid, Arnica Montana, Magnesium Muriaticum	multiple-tube, machine, succussion	3-30c (mixed)	glass	solution of sodium bicarbonate or/and silicic acid (5*10-5/ 1*10-4 molL-1)	self-made		solvent	not described	not described	not described	no	conductivity (conductometric titration)	Tables with conductivities and concentrations of NaOH were presented. Results were consistent with the binding process of mixed potencies with OH-.	Yes	6
Elia2012	Elia V., et al.	2012	Aqueous nanostructures in water induced by electromagnetic fields emitted by EDS: A conductometric study of fullerene and carbon nanotube EDS	Electrical impedance	journal peer-reviewed	Fullerene, Carbon Nanotubes	multiple-tube, machine, succussion	5, 7, 9, 12, 30c (fullerene) 5c (nanotubes)	glass	bidistilled water	self-made	ageing (up to 541 days), sample volume	water or NaHCO3 (no concentration given)	not described	not described	not described	no	conductivity	The conductivity of the samples as well as the water (that had been stored in alternating rows with the samples) increased in a nonlinear fashion over time.	Yes	5
Elia2013-Cal	Elia V. et al.	2013	On the stability of extremely diluted solutions to temperature	Calorimetry	journal peer-reviewed	Arnica Montana	multiple-tube, machine, succussion	12c	glass	5x10-5 to 10-4 M NaHCO3 in water	self-made	storage for 15 months at different temperatures (5, 25, 40, 50, 60 °C)	-	not described	not described	not described	descriptive	mixing-flow microcalorimetry	The excess enthalpy of mixing potencies with reagents became more negative with higher storage temperatures.	Yes	6,5
Elia2013-Imp	Elia V., et al.	2013	On the stability of extremely diluted solutions to temperature	Electrical impedance	journal peer-reviewed	Arnica Montana	multiple-tube, machine, succussion	12c	glass	5x10-5 to 10-4 M NaHCO3 in water	self-made	storage for 15 months at different temperatures (5, 25, 40, 50, 60 °C)	-	not described	not described	not described	no	conductivity	Sample stored at 25°C had the lowest conductivity, followed by sample at 5°C. Higher temperatures led to higher conductivities (40, 50, 60°C).	Yes	6.5
Elia2014a-Cal	Elia V. et al.	2014	The role of ethanol in extremely diluted solutions	Calorimetry	journal peer-reviewed	Follicolinum	multiple-tube, machine, succussion	3, 12c	glass	bidistilled water or an aqueous solution of ethanol at 1% by volume	self-made	volume	solvent	not described	not described	not described	no	calorimetry	The excess heat of mixing depends on the storage volume, the values are similar for the two different solvents and the two potency levels.	Yes	5,5
Elia2014a-Imp	Elia V., et al.	2014	The role of ethanol in extremely diluted solutions	Electrical impedance	journal peer-reviewed	Folliculinum	multiple-tube, machine, succussion	3, 12c	glass	bidistilled water or an aqueous solution of ethanol at 1% by volume	self-made	ageing, sample volumes	solvent	not described	not described	not described	no	conductivity	The excess conductivity increased over time (up to 6 years). Samples that were prepared in the presence of EtOH had a higher conductivity. No effect of the sample volumes was observed.	Yes	5.5
Elia2014b-Img	Elia V., et al.	2014	Experimental evidence of stable water nanostructures in extremely dilute solutions, at standard pressure and temperature	Imaging Methods	journal peer-reviewed	Undefined	multiple-tube, machine, succussion	undefined	glass	Water or a solution of sodium bicarbonate at low and known concentration (5x10-5 to 1x10-4 mol/L)	self-made	storage for up to 1784 days in small volumes (0.25 mL-2mL)	bi-distilled water water kept in prolonged contact (months) with Pyrex glass powder	not described	not described	not described	no	Fluorescence Microscopy: Olympus 71 inverted microscope a total magnification of 32 (2) Atomic Force Microscope (Veeco Digital Instruments Nanoscope IIIa) of dried residues	(1) Fluorescein-labelled polystyrene beads are clustered in special regions inside the liquid phase of homeopathic preparations, thus large-sized clustered structures were observed in the homeopathic samples (2) More residues in dried homeopathic preparations (compared to water)	Yes	6
Elia2014b-Imp	Elia V., et al.	2014	Experimental evidence of stable water nanostructures in extremely dilute solutions, at standard pressure and temperature	Electrical impedance	journal peer-reviewed	Arnica Montana Aspirin	multiple-tube, machine, succussion	9, 12, 200c (AM) 12c (aspirin)	glass	water or NaHCO3 (5x10-5 to 10-4 M)	self-made	sample volume	solvent	not described	not described	not described	no	conductivity	Samples had higher conductivities than solvent, samples stored in smaller volumes had higher conductivities than in larger volumes. UV band intensity change was correlated with the excess conductivity.	Yes	6
Elia2014b-Spec-1	Elia V., et al.	2014	Experimental evidence of stable water nanostructures in extremely dilute solutions, at standard pressure and temperature	Spectroscopy	journal peer-reviewed	Arnica Montana Aspirin	multiple-tube, machine, succussion	9, 12, 200c (AM), 9, 12c (aspirin)	glass	water sodium bicarbonate (5.10-5 to 1.10-4 mol.L-1)	self-made		-	not described	not described	not described	no	absorbance from 200-450 nm	a new absorption peak at 270 nm is described (not clear compared to what), absorbance correlates to conductivity	Yes	6
Elia2014b-Spec-2	Elia V., et al.	2014	Experimental evidence of stable water nanostructures in extremely dilute solutions, at standard pressure and temperature	Spectroscopy	journal peer-reviewed	Arnica Montana	multiple-tube, machine, succussion	12, 200c	glass	water sodium bicarbonate (5.10-5 to 1.10-4 mol.L-1)	self-made		water	not described	not described	not described	no	FT-IR from 4500-500 cm-1 of NaCl tablets	the main stretching band of water is shifted to a lower frequency. intensity of the signal is greater for the potentised sample with the highest conductivity.	Yes	6
Frisse1981-AnaM-1	Frisse R.	1981	Adsorptionsuntersuchung und Neutronenaktivierungsanalyse homeopathischer Dilutionen	Analytical Methods	thesis	Aurum Muriaticum Ferrum Muriaticum Zincum Muriaticum Mercurius Sulphuratus Ruber	multiple-tube, hand, succussion	4x-8x (AM) 3x-6x (FM) 8x (ZM, MSR)	glass	Lactose, water, 43% ethanol	self-made	Ageing and storage in different vessels (Pyrex glass, pharmaceutical glass, polyethylene; all either new, used, and coated with silcone)	positive controls (dilutions with defined content)	1	not described	not described	no	Gamma-Spectrometry (198Au, 59Fe, 65Zn, 203Hg; Ge(Li)-detector) of tracer material	No measurable adsorption for low potencies (e.g. 4x, 5x), but high adsorption for higher potencies (e.g. 8x, with the exception of Zn). Effect essentially indepdendent of vessel wall material.	NA	6.5
Frisse1981-AnaM-2	Frisse R.	1981	Adsorptionsuntersuchung und Neutronenaktivierungsanalyse homeopathischer Dilutionen	Analytical Methods	thesis	Aurum Muriaticum Ferrum Muriaticum Zincum Muriaticum Mercurius Sulphuratus Ruber	not described, not described, not described	4x-8x (AM) 3x-6x (FM) 8x (ZM, MSR)	not described	not described	off the shelf		positive controls (dilutions with defined content)	1	not described	not described	no	Gamma-Spectrometry (198Au, 59Fe, 65Zn, 203Hg; Ge(Li)-detector) after neutron activation	Homeopathic preparations off the shelf have either a too low content due to adsorption or a too high content due to release of ions from the vessel walls. Only Aurum chloratum 6x has expected content.	NA	6.5
Gautam1977	Gautam R.S., et al.	1977	Spectrophotometric analysis of potentisation of Euphrasia officinalis	Spectroscopy	journal peer-review unknown	Euphrasia Officinalis	multiple-tube, hand, succussion	1-6x	glass	ethanol (spectroscopy grade)	self-made		1x to 6x compared with each other (mother tincture compared to ethanol)	not described	no	no	no	absorbance spectra from 900-2600 nm	Peaks at 1950, 1730 and 1420 µm are reduced from 1x to 2x. At 1420 µm, from 2x to 3x the absorption changes to transmission. No clear changes occur from 4x to 6x.	Yes	6.5
Gay1951	Gay A.	1951	Présence d'un facteur physique dans les dilutions homéopathiques	Electrical impedance	conference proceedings	Cinchona Pubescens Ignatia Amara Moschus Moschiferus Castoreum Lycopodium Clavatum Natrum Muriaticum	multiple-tube, hand/machine, succussion	1-30c (CP, MM, Castoreum, LC, NM) 1-206c (IA)	glass	95% ethanol	self-made	ageing	solvent	not described	not described	not described	no	"indice dielectric"	The dielectric constant ("l'indice diélectrique"?) of the potencies was higher than of the solvent and differed between adjacent potency levels or different starting materials. During the 24 h after preparation, the measurements showed oscillations, which became smaller and smaller.	Yes	6
Gebhardt2002	Gebhardt A.	2002	FTIR-spektroskopische Untersuchungen an wässrigen und ethanolischen homöopathischen Arzneimitteln	Spectroscopy	Master's thesis	Sulfur	multiple-tube, not described, succussion	8, 12, 16, 20, 24, 30x	not described	ethanol (spectroscopy grade), water (ultrapure)	self-made		Ethanol & ethanol dilutions Water & water dilutions	1	not described	not described	inferential	FTIR from 10500-3700 cm-1	no significant differences between sulfur potencies and ethanol potencies in any dilution level (in ethanol/tetrachloromethane), no significant differences between sulfur 30x and water 30x (in D2O)	No	9
Güldenstern2001	Güldenstern W.	2001	Fluoreszenzmessungen des Präparates Aesculus Cortex und des Wirkstoffes Aesculinum	Luminescence	journal not peer-reviewed	Aesculus Cortex Aesculinum	not described, not described, not described	1-50x	not described	30% ethanol	specific external production		none	not described	yes	yes	inferential	Relative fluorescence after excitation at 390 nm (A) relative to Aesculus cortex 5x (B) relative to Aesculinum 6x	(A) Significant differences between various potency levels; elevated fluorescence for 10x, 18x, 26x, 33x, 43x, 47x (up to 50% of Aesculus cortex 5x) (B) no signficant differences between potency levels, no significant elevated fluorescence for any potency level	Yes	7
Heintz1941-Imp	Heintz E.	1941	Physikalische Wirkungen hochverdünnter potenzierter Substanzen	Electrical impedance	journal peer-reviewed	Aceticum Acidum Acidum Formicicum Ammonium Thiocyanate Ferrum Nitricum Oxydatum Hydroquinone Iron(Ii) Perchlorate Kalium Muriaticum Mercurius Dulcis Natrum Muriaticum Salicylic Acid Stannum Muriaticum Uranyl Nitrate	multiple-tube, hand, succussion	1-30x	glass	firtstly distilled or bidistilled water, later 96-98% ethanol	self-made	Heating	solvent	not described	not described	not described	no	conductivity	Conductivity rapidly decreased within the first potency levels, later showed maxima and minima, that were similar for all investigated substances. Distilled water was found unsuitable as solvent, because succussion changed the CO2 concentration in the water and might have an influence on solubility of the vessels.	Yes	6
Heintz1941-Spec	Heintz E.	1941	Physikalische Wirkungen hochverdünnter potenzierter Substanzen	Spectroscopy	journal peer-reviewed	Aceticum Acidum Calcium Carbonicum Cuprum Nitricum Hydrazine L-Cysteine Natrum Nitricum Picric Acid Plumbum Nitricum Sodium Salicylate	multiple-tube, hand, succussion	1-30x	glass	distilled water (benzene also for Aceticum acidum)	self-made	heating	distilled water diluted but not potentised substances	not described	not described	not described	no	infrared absorbance (6.5 - 7.5 µm)	Increase in certain bands in the infrared region. maxima and minima appear at the same potency levels, independent from the original substance, independent of dilution step 1:10 or 1:100, independent of dilution medium (water, ethanol, benzene). heating leads to disappearence of absorption bands.	Yes	6
Heintz1942-Imp	Heintz E.	1942	Bemerkungen zu meinem Artikel: Physikalische Wirkungen hochverdünnter potenzierter Substanzen	Electrical impedance	journal peer-reviewed	Aceticum Acidum Cuprum Nitricum Kalium Carbonicum Natrum Nitricum Uranyl Nitrate	multiple-tube, hand, succussion	1-30x (NN, CN, KC) 1-33x (AA, UN)	glass	not described (Natrium nitricum, Cuprum nitricum, Kalium carbonicum) ethanol (Aceticum acidum, uranyl nitrate)	self-made		distilled water	not described	not described	not described	no	conductivity	Differences between potencies were within experimental error, previous results (1941) were not reproducible.	No	5
Heintz1942-Spec	Heintz E.	1942	Bemerkungen zu meinem Artikel: Physikalische Wirkungen hochverdünnter potenzierter Substanzen	Spectroscopy	journal peer-reviewed	Cuprum Nitricum Kalium Carbonicum Natrum Nitricum	multiple-tube, hand, succussion	1-30x	glass	distilled water	self-made		distilled water	not described	not described	not described	no	infrared absorbance	previous results were not reproducible, accuracy of previous measurements had been overestimated (maxima found were within tolerance of measurement)	No	5
Heintz1971	Heintz E.	1971	Eine neuartige Anordnung zum Messen physikalisch-chemischer Wirkungen von Potenzen: Das D-Element	Electrochemistry	journal not peer-reviewed	Argentum Nitricum Arnica Montana Cumarin Cuprum Sulfuricum Ferrum Sulfuricum Mercurius Corrosivus Natrum Muriaticum Plumbum Nitricum Zincum Sulfuricum	multiple-tube, machine, succussion	1-30x	glass	distilled water	self-made		sucussed distilled water	1	not described	not described	no	D-element (conductometry with agitation)	Three phases: -negative up to about 6x - positive 6x-18x - negative then tending to 0 above	Yes	9.5
Holandino2008a	Holandino C. et al.	2008	Mechanical versus handmade succussions, A physical chemistry comparison,	Electrical impedance	book section	Vincristine Sulfate	multiple-tube, hand or machine, succussion	1-15c	glass type III	purified water (millipore)	self-made	ageing (up to 35 days)	succussed and potentised water	not described	not described	not described	inferential	conductivity	Potentisation by hand and by machine were equivalent.	No	9
Holandino2008b	Holandino C., et al.	2008	Modeling physical-chemical properties of high dilutions, An electrical conductivity study	Electrical impedance	journal peer-reviewed	Vincristine Sulfate	multiple-tube, hand or machine, succussion	1-15c	borosilicate (type I)	purified water (millipore)	self-made	ageing (up to 35 days)	succussed and potentised water	not described	not described	not described	descriptive	conductivity	Conductivity increased over time (up to 35 days after production). No differences between hand or machine succussion and water or vincristine samples was observed.	No	8
Jerman1999	Jerman, I., et al.	1999	Instrumental measurements of different homeopathic dilutions of potassium iodide in water	Imaging Methods	journal peer-reviewed	Kalium Iodatum	not described, hand, succussion	2, 5, 9, 15, 16, 23x	not described	twice distilled water	self-made		(1) twice distilled water (2) potentized water (9x, 16x, 23x) (3) diluted, but not potentised potassium iodide	not described	not described	not described	inferential	corona discharge imaging system = modified Kirlian device; 12.5 kV @ 45Hz, repetition rate 800 Hz, exposure time 20 sec.; computerized image analysis with 14 parameters	There exist specific homoepathic parameters and specific concentration parameters. 5x, 16x, 23x: larger differences to control compared to dilution; 9x: smaller differences to control compared to dilution; Differences to potentized water smaller compared to unpotentized water (Differences between homoepathic potencies and potentized water were shown for 16x and 23x)	Yes	9
Klein2013a	Klein S. D. and Wolf U.	2013	Investigating homeopathic verum and placebo globules with UV spectroscopy	Spectroscopy	journal peer-reviewed	Aconitum Napellus Calcium Carbonicum	not described, not described, not described	30c (AN) 6x (CC)	not described	not described	off the shelf		blank globules globules sprayed with aqueous sucrose solution	1	yes	not described	inferential	UV absorbance from 200-290 nm and 200-340 nm	Aconitum napellus has higher absorbance than placebo globules and Calcium carbonicum/quercus e cortice has lower absorbance than controls	Yes	8.5
Klein2013b	Klein S. D., et al.	2013	Differences in median ultraviolet light transmissions of serial homeopathic dilutions of copper sulfate, Hypericum perforatum, and sulfur	Spectroscopy	journal peer-reviewed	Cuprum Sulfuricum, Hypericum Perforatum, Sulfur	multiple-tube, hand, shaking	6-30c	borosilicate glass	ultrapure water (18MO)	self-made	exposure to UV light for 12 h, incubation at 37° C for 24 h, exposure to electromagnetic field for 2 h, incubation in autoclave for 20 min, ageing up to 161/206 days	succussed water	1	yes	yes	inferential	UV transmission from 190-340 nm and 220-340 nm	statistically significant difference between sulfur and controls in unexposed samples differences for sulfur between the 5 measurement days (ageing) Controls and potencies of samples exposed to physical factors showed significant differences in transmission for CuSO4 after incubation, for hypericum after exposure to UV, and for S8 after all of the 4 factors. Significant differences were found for…	Yes	9.5
Knauer1969-1	Knauer H.	1969	Nachweis der Wirkung potenzierter Lösungen auf chemisch-physikalischem Wege	Electrical impedance	journal peer-review unknown	Argentum Nitricum Plumbum Nitricum	single-tube, hand, succusion	2x-25x (AN) 3x-25x (PN)	not described	distilled water	self-made		none	1	not described	not described	no	conductometry	Oscillations in the conductometry as a function of potency for both (PbNi & AgNi)	Yes	6.5
Knauer1969-2	Knauer H.	1969	Nachweis der Wirkung potenzierter Lösungen auf chemisch-physikalischem Wege	Electrochemistry	journal peer-review unknown	Argentum Nitricum Plumbum Nitricum	single-tube, hand, succusion	2x-25x (AN) 3x-25x (PN)	not described	distilled water	self-made		none	1	not described	not described	no	polarization resistance	Oscillations in Polarization Resistance for PbNi Specific time-courses of polarization resistance for AgNi	Yes	6.5
Knauer1970	Knauer H.	1970	Beiträge zur Potenzforschung	Electrical impedance	journal peer-review unknown	Argentum Nitricum Aurum Muriaticum Cuprum Sulphuricum Ferrum Sulphuricum Mercurius Dulcis Plumbum Muriaticum Plumbum Nitricum Zincum Muriaticum	not described, hand, succusion	3x-25x (but not all)	not described	pure water sulfuric acid 5%	self-made		distilled water	1 up to 5 (at different dates)	not described	not described	no	conductometry	There is a transition at about 10-5 between the material effects and the high-dilutions effect - this is seen when comparing dilutions with/without succusion steps 1) dilutions in pure water do not keep over time, while they do when kept in 5% Sulfuric Acid 2) Moon and Saturn have influence on dilutions above 6x	Yes	6.5
Kolisko1959	Kolisko	1959	Physiologischer und physikalischer Nachweis der Wirksamkeit kleinster Entitäten (1923-1959)	Chromatography	book section	(1) Achillea Millefolium, Aesculus, Ammonium Sulfuricum, Ananassa E Fruct., Archangelica Herba, Archangelica Radix, Argentum Nitricum, Argentum Veg., Arnica Montana, Aspi. Filix Mas, Baptisia, Bellis Perennis, Betula Herba, Calamus, China, Cimicifuga Radix, Cochlearia Off., Conium Mac., Coffea Praep., Cichorium Int., Cuprum Muriaticum, Cuprum Nitricum, Curcuma, Daucus Carota, Ephedra Vulgaris, Eq…	multiple-tube, hand, succussion	(1) 1-60x (2) 1-600x (3) 1-60M	glass	distilled water	self-made		none	1) Various (1 to 20) 2) 1 3) 1	no	no	no	height in filter paper	Potency pattern (height in filter paper as a function of potency level) is different for each substance potentized. The amplitude of the pattern of potentized water is smaller than for other potentized substances (data only for (2))	Yes	5
Lasne1985	Lasne, J. C. Duplan and J. J. Mallet	1985	Mise en évidence de signaux physiques émanant de solutions diluées dynamisées ou "homéopathiques"	NMR	journal not peer-reviewed	Histaminum Kali Iodatum Sulfur	Hahnemann	1, 4, 9, 15, 30c	n.d. (glass probably)	H2O	off the shelf		water and water potencies	not described	no	no	inferential	1H NMR, T2	significant differences between potentisation levels and substances	Yes	6.5
Lasne1986	Lasne	1986	Propriétés des solutions "homéopathiques", Mesure de la relaxation magnétiques T2	NMR	thesis	Histaminum Kali Iodatum Natrum Sulfuricum Rhus Toxicodendron Sulfur Thuya Occidentalis	Hahnemann, machine	4, 7, 9, 15, 30c	n.d. glass probably	70% ethanol	off the shelf		Ethanol (70%) and Ethanol potencies Globules	not described	no	no	inferential	1H NMR, T2	significant differences between potentisation levels and substances, also when globules were used	Yes	7
Lefebvre1978	Lefebvre, M. Aubin, -. Ferret-Bouin and C. Vrignaud	1978	Etude de dilutions homéopathiques hahnemanniennes à l'aide du glucose marqué au carbone 14	Analytical Methods	journal peer-reviewed	Glucose	multiple-tube, machine, succussion	3-7c	glass	40% ethanol	self-made		succussed (dynamised) solvent	not described	not described	not described	no	liquid szintillation: Carbon14 marked glucose	Experimental concentrations correspond to expected concentrations up to 5c	NA	6.5
Lenger2004	Lenger K.	2004	Homeopathic Potencies identified by a new magnetic resonance method: Homeopathy - an energetic Medicine	Surface Tension/ Various Physical	journal peer-review unknown	Argentum Metallicum Arnica Montana Bovista Cannabis Sativa Cantharis Capsicum Oxalicum Acidum	Korsakoff potencies: not described, machine, not described Hahnemannian potencies: not described, hand, not described	200x, 200c, 1000x, 1000c, MK, XMK, LMK, CMf, 200K	not described	not described	off the shelf		neutral sugar globules and homeopathic potencies of water on sugar globules 200K, MK, XMK	not described	not described	not described	no	measurement of magnetic photons in Tesla coils @ 2.06 and 6.9 MHz	The homeopathic potencies showed resonance phenomena where the placebo globules showed no effects	Yes	5,5
Lenger2008	Lenger K., et al.	2008	Delayed luminescence of high homeopathic potencies on sugar globuli	Luminescence	journal peer-reviewed	Alcoholus (Ethanol) Argentum Metallicum Arnica Montana Bovista Gigantea Cantharis Vesicatoria	1) single-tube/machine/succussion 2) machine	CMf (AM, CV, BG, AM) LMK (CV, Alc)	not described	1) 47%/24% ethanol; 2) not described	off the shelf		placebo granules (undefined)	not described	not described	not described	descriptive	delayed luminescence (after exposure to white light for 10 sec.) with or without an electromagnetic field @ mostly 2.06 MHz, parametrized by a 4 parameter fit (B0, B1, B2, t0); the detector consisted of a photomultiplier, sensitive at 300-850 nm	Larger differences between controls and homeopathic remedies for B2 (independent of elmag field applied), but also between controls measured at different days (climatic influences presumed). Smaller differences in B0.	Yes	5.5
Lenger2014	Lenger K., et al.	2014	Identification of Unknown Homeopathic Remedies by Delayed Luminescence	Luminescence	journal peer-reviewed	Argentum Metallicum, Cantharis Vesicatoria	Hahnemannian potencies Korsakoff potencies Fincke potencies	(1) 100Mc/100Mf (AM, CV) (2) 6c (AM), 35c (AM, CV), 200c (AM)	not described	(1) 18% ethanol (2) not described	off the shelf	ageing	saccharose granules, 18% ethanol	(1) several (no exact number given) (2) unknown	not described	not described	descriptive	delayed luminescence after exposure to (i) white light for 10 sec. or (ii) an electromagnetic field @ 2.06 MHz, parametrized by a 4 parameter fit (B0, B1, B2, t0)	(1) large differences in B2 between controls and homeopathic remedies in granule formulation; smaller effects for ethanolic remedies (2) large differences in B2 between controls and homeopathic remedies	Yes	7.5
Lobyshev2001	Lobyshev V. I. and Tomkevitch M. S.	2001	Luminescence Study of Homeopathic Remedies	Luminescence	conference proceedings	Arnica Montana Argentum Metallicum Aurum Metallicum Barium Carbonicum Berberis Vulgaris Lithium Carbonicum	not described, not described, not described	10x (AuM), 200x (BV, BC, LC), 5cH (BV, ArnM), 9cH (AuM, ArgM)	not described	not described	off the shelf	ageing	sugar solution	not described	not described	not described	descriptive	Luminescence between 300-500 nm (estimated) after excitation @300 nm, either spectral shape or integral	Differences in spectral shapes für different remedies; emission for homeopathic preparations is higher than of a sugar solution (same concentration); emission spectra change over days after preparation	Yes	5
Lobyshev2001_2005	Lobyshev V.I., et al.	2005	Experimental study of potentiated aqueous solutions	Luminescence	journal peer-reviewed	Natrum Muriaticum, Water	not described, not described, not described	1-30x	not described	not described	specific external production	ageing	none	not described	not described	not described	descriptive	MPF-4 spectrofluorimeter, luminescence @ 385 nm after excitation @300 nm	Differences in potency pattern (1x-30x) for NaCl and water (maxima of luminescence occur at 13x, 14x, 9x, 21x, 28x for NaCl)	Yes	7
Luu1974-Ram-1	Luu-d-Vinh C.	1974	Les dilutions homéopathiques, Contrôle et étude par spectrographie Raman-laser.	Raman Spectroscopy	thesis	Bryonia, Rosmarinus, Aesculus	multiple-tube, hand, succussion	1c Bry 3c Bry, Ros	glass	70% ethanol	self-made		70% ethanol	1	not described	not described	no	CODERG apparatus; ecxitation @ 6328Å; Raman spectra 0-3400 cm-1	Exp1: influence of diluted substance on Raman spectra General lowering of the bands, but sign of denaturation of the ethanol, net effect of nature of starting substance Exp2: Focusing on 881nm band (C-C vibration) as a function of dilution With increasing dilution, the signal of the potencies (intensity and depolarisation) approaches the value of the unpotentized ethanol Exp3: 5 bands together (6…	Exp1: Yes Exp2: No Exp3: Yes Exp4: Yes	8
Luu1974-Ram-2	Luu-d-Vinh C.	1974	Les dilutions homéopathiques, Contrôle et étude par spectrographie Raman-laser.	Raman Spectroscopy	thesis	Bryonia	multiple-tube, hand, succussion	7cH	glass	70% ethanol	self-made		lactose	1	not described	not described	no	CODERG apparatus; ecxitation @ 6328Å; Raman spectra 0-3400 cm-1	Raman spectra of lactose solution Differences in raman spectra between pure lactose and impregnated lactose	Yes	8
Maag1932	Maag G.W.	1932	Untersuchung der Potenzen von Silbernitrat D1-D12 und D1-D33	Chromatography	journal peer-review unknown	Argentum Nitricum	(1) Single-tube, hand, succussion, succussion (2) Multiple-tube, hand, succussion, sucussion	(1) 1x-12x (2) 1x-33x	glass	distilled water	self-made		none (only SNC)	(1) 8 (2) 1	no	no	no	height in filter paper	1) Large differences between the potency levels compared to the SNC, minimum at 8x 2) From 1x to 8x the flow height is high. From 9x to 33x only the potency levels 15x and 27x show high flow height values	Yes	5.5
Maag1933	Maag G.W.	1933	Untersuchungen über die Schüttelzeiten von Metallpotenzen	Chromatography	journal peer-review unknown	(1) Kalium Bromatum (2) Natrum Sulfuricum	Multiple-tube, hand, succussion	6x	glass	distilled water	self-made		none	(1) 3 (2) 5	no	no	no	height in filter paper	(1) differences between the succussion lengths, maximum about 4 minutes (2) differences between the succussion lengths, calcuted maximum at 4,5 minutes	Yes	5.5
Mahata2013	Mahata C. R.	2013	Dielectric dispersion studies of some potentised homeopathic medicines reveal structured vehicle	Electrical impedance	journal peer-reviewed	Graphites, Cuprum Metallicum	Hahnemanian: multiple-tube, not-described, not=described	6c, 30c	not described	ethanol	specific external production		distilled water	not described	not described	not described	no	dielectric dispersion	The various potencies had different resonance frequencies. While water had the same resonance frequency over 3 days, the ones of the potencies changed within the first 24h.	Yes	6
Marschollek2010	Marschollek B., et al.	2010	Effects of Exposure to Physical Factors on Homeopathic Preparations as Determined by Ultraviolet Light Spectroscopy	Spectroscopy	journal peer-reviewed	Cuprum Sulfuricum, Sulfur	multiple-tube, hand, shaking	6c - 30c (Cuprum sulfuricum) 10x - 30x (Sulfur)	borosilicate glass	ultrapure water (18MO)	self-made	exposure to UV light for 12 h, incubation at 37°C for 24 h, heating at 90°C for 15 min, ageing (5-256days)	succussed water	1	yes	yes	inferential	UV transmission from 190-340 nm and 220-340 nm	statistically significant difference between CuSO4 and controls (but not sulfur) in unexposed samples statistically significant difference between CuSO4 and controls (but not sulfur) in samples incubated at 37°C statistically significant differences between exposed and unexposes homeopathic preparations (CuSO4: UV, 37°C; sulfur: 37°C)	Yes	9.5
Mayrhofer1842ab	Mayrhofer C.	1842a, 1842b	Mikroskopische Untersuchungen der homöop. Metallpräparate, durch Zeichnungen erläutert (Anfang) / (Schluss)	Imaging Methods	journal peer-review unknown	Aurum Metallicum, Ferrum Metallicum, Stannum Metallicum, Plumbum Metallicum, Argentum Metallicum, Platinum Metallicum, Mercurius Vivus, Cuprum Metallicum, Zincum Metallicum	not described/not described / not described	1-13c	not described	distilled water/alcohol mixture	self-made		distilled water, alcohol, lactose	not described	not described	not described	no	optical microscope, magnification 14'400 (triturations) or 17'424 (dissolutions of triturations)	Particles to be observed up to 13c for Platinum; crystals and spheres are easier to be triturated compared to foils or file particles. Concerning particle number and smallness of the particles he specifies the ranking: 1. Platinum, 2. Mercurius, 3. Plumbum, 4. Ferrum, 5. Zincum, 6. Cuprum, 7. Stannum, 8. Argentum, 9. Aurum	Yes	5.5
Milgrom2001	Milgrom L. R.	2001	On the investigation of homeopathic potencies using low resolution NMR T2 relaxation times: An experimental and critical survey of the work of Roland Conte et al	NMR	journal peer-reviewed	Nitricum Acidum	Korsakov - single-tube, machine, succussion	1c - 25c	soda glass (normal) boro-silicate glass	ultra-pure water (18.2Mohm)	self-made		diluted but unsuccussed nitric acid	n.d.	no	no	descriptive	1H NMR, 20 MHz, T1, T2	In soda-glass tubes, differences between succussed and unsuccussed solutions were observed (T2, after 3c), these disappeared after 10 days at 37°C. T2 values obtained in soda-glass tubes for different solutions were irreproducible. No differences were observed in boro-silicate tubes.	No	9.5
Nain2015	Nain A.K.	2015	Physicochemical studies of extremely diluted solutions (homoeopathic formulations) of sulphur in ethanol by using volumetric, acoustic, viscometric and refractive index measurements at different temperatures	Surface Tension/ Various Physical	journal peer-reviewed	Sulphur	not described, machine, succussion	2c-30c (with an interval of 2c)	not described	degassed ethanol (purity > 99,8 %)	self-made	three different temperatures	pure ethanol, succussed ethanol (2c-30c with an interval of 2c), s ulphur in unsuccussed ethanol (dilution equivalent to 2c-30c)	1	not described	not described	no	Measurement of density by using a single-capillary pycnometer, ultrasonic speed by using a single-ceystal variable-path multifrequency ultrasonic interferometer, viscosity by using a Ubbelohde type suspended level viscometer and refractive index by using a thermostated Abbe refractometer.	The authors conclude that even in extreme dilutions the molecules of sulphur may be present in these homoeopathic formulations. The succussed sulphur potencies show different behaviour compared to all controls in the measured values and some calculated values (intermolecular free lengths, specific acoustic impedance etc.)	Yes	8,5
Pillai2014	Pillai, M. G. et al.	2014	LC-MS based workflows for qualitative and quantitative analysis for homeopathic preparation of hydrastis canadensis	Analytical Methods	journal peer-reviewed	Hydrastis Canadensis	not described, not described, not described	30c, 200c	not described	not described	off the shelf		mother tincture	3 samples 200c, 2 samples 30c	not described	not described	descriptive	High-throughput liquid chromatography-tandem mass spectrometry method using MRM to EPI workflow for analysis of berberine	The three samples with the 200 potency contained berberine in the range of 5.05–34.3 pg/mL. One sample with 30 potency showed 9.90 pg/mL berberine. In another sample with 30 potency, berberine was found to be less than limit of detection.	NA	6.5
Ramos2008	Ramos de Miranda A.	2008	Water and high dilutions phenomenology: physical characterization	Electrical impedance	book section	Lithium Muriaticum	multiple-tube, machine, succussion	1-15c	not described	distilled water	self-made	cooling	potentised water	not described	not described	not described	descriptive	impedance measurement	3c, 7c and 12 c presented differences in peak intensity and frequency compared to potentised water. The best results were obtained at room temperature.	Yes	7.5
Rao2007	Rao M. L., et al.	2007	The defining role of structure (including epitaxy) in the plausibility of homeopathy	Raman Spectroscopy	journal peer-reviewed	Natrum Muriaticum, Nux Vomica, Ethanol	multiple-tube, hand, succusssion	6c, 12c, 30c	glass (type 1 borosilicate glass)	95% ethanol	specific external production		unsuccussed and potentised ethanol (95%)	1	yes	not described	no	Raman spectrophotometer: Inphotonics, Model RS2000-3b-785, using an InPhotonics fiber optic immersion probe.	Differences seen between different remedies and between different potencies of same remedy. Larger differences in intensity, smaller differences in shape of spectrum. Also looked at ethanol potencies, found differences there too.	Yes	8.5
Rao2007-Spec-1	Rao M. L., et al.	2007	The defining role of structure (including epitaxy) in the plausibility of homeopathy	Spectroscopy	journal peer-reviewed	Natrum Muriaticum, Nux Vomica	multiple-tube, hand, succussion	6c, 12c, 30c	borosilicate glass	95% ethanol	specific external production		unsuccussed and potentised ethanol (95%)	not described	yes	not described	no	UV-VIS spectra (200-500 nm)	differences in spectra between individual preparations differences in spectra between unsuccussed ethanol and nux vom or nat mur potencies differences in spectra between unsuccussed and potentised ethanol	Yes	8.5
Rao2007-Spec-2	Rao M. L., et al.	2007	The defining role of structure (including epitaxy) in the plausibility of homeopathy	Spectroscopy	journal peer-reviewed	Natrum Muriaticum, Nux Vomica	multiple-tube, hand, succussion	6c, 12c, 30c	borosilicate glass	95% ethanol	specific external production		unsuccussed and potentised ethanol (95%)	not described	yes	not described	no	FTIR	no differences reported	No	8.5
Rey2003	Rey L.	2003	Thermoluminescence of ultra-high dilutions of lithium chloride and sodium chloride	Luminescence	journal peer-reviewed	Lithium Muriaticum, Natrum Muriaticum	multiple-tube, machine, succussion	15c	not described	D2O	self-made		D2O 15c	not described	not described	not described	no	Thermoluminescence (77-213K) after irradiation with X-rays (100 kV, 0.4 kGy) or Gamma rays (19kGy) at 77K. Spectral shape (300-800 nm) as well as integral emission for peak 1 (110-130K), peak 2 (150-190 K) and ratio of peak2/peak1 (rp2p1).	Lower integral thermoluminescence rp2p1 for LiCl 15c and NaCl 15c compared to D2O 15c (D2O > NaCl > LiCl). No difference in spectral shape.	Yes	5
Rey2007	Rey L.	2007	Can low-temperature thermoluminescence cast light on the nature of ultra-high dilutions?	Luminescence	journal peer-reviewed	Lithium Muriaticum, Natrum Muriaticum	multiple-tube, machine, succussion	(1) 3c, 5c, 7c, 9c (LiCl) (2) 15c (LiCl, NaCl)	not described	D2O	not described	(2) potentization at moderate vacuum (24 mbar) and in 15bar O2	(1) none (2) D2O 15c	not described	not described	not described	no	Thermoluminescence (77-213K) after irradiation with 2.2 Mev electron beam (6 kGy) at 77K. Integral emission for peak 1 (110-130K), peak 2 (150-190 K) and ratio of peak1/peak2 (rp1p2).	(1) Large differences in rp1p2 between the potency levels (3c, 5c, 7c, 9c) (the higher the potency level, the smaller the signal) (2) potentization under moderate vacuum further decreases the signal of LiCl 15c (potentization with pure O2 in the gas phase decreases the effect)	Yes	5
Sacks1983	Sacks, A.D.	1983	Nuclear magnetic resonance spectroscopy of homeopathic remedies	NMR	journal peer-review unknown	Sulfur, Calcarea Carbonica, Lycopodium, Lachesis, Natrum Muriaticum, Sepia, Arnica Montana, Nux Vomica	not described, not described, not described	6x, 12x, 22x, 23x, 24x, 25x, 30x, 45x, 30c, 200c, 1M, 10M, 50M, CM (sulfur); 30c (others)	n.d. (glass probably)	87% EtOH	off the shelf		solvent (87% EtOH, 13% H2O)	not described	no	no	no	1H NMR spectra, 60 MHz	No variation between EtOH/H2O control spectra, but differences between control and sample spectra in the hydroxy region. No clear pattern of peak shape among sulfur potencies or among 30c remedies.	Yes	5.5
Sarkar2015	Sarkar T., et al.	2015	Free water molecules and hydrogen bonding form the basis of variation in homeopathic potencies as revealed by vibrational spectroscopy	Spectroscopy	journal peer-reviewed	Calcarea Carbonica, Silicea	multiple-tube, not described, not described	30c, 200c, 1000c	not described	90% ethanol	off the shelf		0.03 M ethanol	not described	not described	not described	no	FTIR 4000-2800 cm-1	Variation in absorbance intensity in different potencies and solvent. Different potencies of the same drug vary from each other, as well as the same potencies of two drugs.	Yes	5.5
Sharma2012-Echem	Sharma A. and Purkait B.	2012	Identification of Medicinally Active Ingredient in Ultradiluted Digitalis purpurea: Fluorescence Spectroscopic and Cyclic-Voltammetric Study	Electrochemistry	journal peer-reviewed	Digitalis Purpurea	Indian Homeopathic Pharmacopoeia	6c, 30c, 200c	not described	91.4% ethanol	specific external production		91.4% Ethanol Digoxin (active substance in Digitalis) Digitalis MT	not described	not described	not described	no	voltammetry	They report peaks in the voltammograms (same in controls) and that peaks in Digoxin are same as in DP200 (but also same in ethanol controls as far as I can make out!)	Yes	7
Sharma2012-Lum	Sharma A. and Purkait B.	2012	Identification of Medicinally Active Ingredient in Ultradiluted Digitalis purpurea: Fluorescence Spectroscopic and Cyclic-Voltammetric Study	Luminescence	journal peer-reviewed	Digitalis Purpurea	Indian Homeopathic Pharmacopoeia	6c, 30c, 200c	not described	91.4% ethanol, 8.6% double distilled water	specific external production		Digoxin 0.25 mg/ml	not described	not described	not described	no	Spex-Fluorolog-3 (model no. FL3-11) spectrofluorimeter, excitation @ 255 nm, measurements @ 260-490 nm	Differences in intensity between 6c, 30c and 200c; no differences in shape of spectrum; Spectrum of Digoxin is different	Yes	7
Silvio1990-Var-1	Silvio M. and Arnaldo P.	1990	Ultrasonic study of homoeopathic solutions	Surface Tension/ Various Physical	journal peer-reviewed	Bryonia, Natrum Muriaticum	not described, not described, not described	Bryonia 30c Natrium muriaticum 5c, 15c	not described	not described	off the shelf or specific external production		sterile double-distilled H2O, Ethanol 70%, non dynamized Bryonia 30c	not described	not described	not described	descriptive	Ultrasonic velocity and absorption measurement by two-crystal rf pulse technique @ 30 or 70 MHz	no differences between verum and control	No	6,5
Silvio1990-Var-2	Silvio M. and Arnaldo P.	1990	Ultrasonic study of homoeopathic solutions	Surface Tension/ Various Physical	journal peer-reviewed	Bryonia	multiple-tube, not described, succussion	2c, 5c, 15c, 30c	not described	sterile double-distilled H2O	self-made/specific external production		sterile double-distilled H2O	not described	not described	not described	descriptive	Ultrasonic velocity and absorption measurement by two-crystal rf pulse technique @ 30 MHz	no differences between verum and control	No	6,5
Silvio1990-Var-3	Silvio M. and Arnaldo P.	1990	Ultrasonic study of homoeopathic solutions	Surface Tension/ Various Physical	journal peer-reviewed	Kalium Iodatum	not described, not described, not described	9c	not described	sterile double-distilled H2O	off the shelf		H2O	not described	not described	not described	descriptive	Ultrasonic velocity and absorption measurement by two-crystal rf pulse technique (5, 15, 25, 35, 45, 55, 95, 145, 205 MHz)	no differences between verum and control	No	6,5
Smith1968	Smith R. B. and Boericke G. W.	1968	Changes Caused by Succussion on N.M.R. Patterns and Bioassay of Bradykinin Triacetate (BKTA) Succussions and Dilutions	NMR	journal peer-reviewed	Bradykinin Triacetate, Sulfur	Hahnemann, hand, succussion	6x - 60x	n.m. 'bottles' probably glass	87% EtOH, 13% H2O or D2O	self-made		diluted, but not succussed	not described	yes	yes	no	1H NMR spectra, 60 MHz	changed OH areas (EtOH) in NMR graphs	Yes	5.5
Sukul2000	Sukul A., et al.	2000	Altered solution structure of alcoholic medium of potentized Nux vomica underlies its antialcoholic effect	NMR	journal peer-reviewed	Nux Vomica	not described, not described, not described	30c, 200c, 1000c	n.d. (glass probably)	90% ethanol	off the shelf		90% EtOH; 30c; 30 times diluted	not described	no	no	inferential	2H NMR, 61.4 MHz, T1	T1 values differed between all measured samples (3 controls, 3 potencies of Nux vomica) with respect to each chemical group	Yes	7
Sukul2001a	Sukul N.C., et al.	2001	Nux vomica 30 prepared with and without succussion shows antialcoholic effect on toads and distinctive molecular association	NMR	journal peer-reviewed	Nux Vomica	multiple-tube, hand, succussion	30c	n.d. (glass probably)	90% ethanol	self-made		90% EtOH, Nux v diluted but not succussed, 90% EtOH diluted and succussed, 90% EtOH diluted but unsuccussed	not described	no	no	inferential	2H NMR, 61.4 MHz, T1, spectra	T1 values differed (with few exceptions) between all measured samples (90% EtOH, EtOH 30 unsuccussed, EtOH 30 succussed, Nux v 30 unsuccussed, Nux v 30 succussed) with respect to each chemical group.	Yes	8
Sukul2001a-Spec-1	Sukul N.C., et al.	2001	Nux vomica 30 prepared with and without succussion shows antialcoholic effect on toads and distinctive molecular association	Spectroscopy	journal peer-reviewed	Nux Vomica	multiple-tube, hand, succussion	30c	not described	90% ethanol	self-made		90% ethanol, Nux vomica 30 unsuccussed	not described	not described	not described	no	absorbance from 190-500 nm (UV-VIS)	slight difference in peak localisation between succussed and diluted Nux vom 30c	Yes	8
Sukul2001a-Spec-2	Sukul N.C., et al.	2001	Nux vomica 30 prepared with and without succussion shows antialcoholic effect on toads and distinctive molecular association	Spectroscopy	journal peer-reviewed	Nux Vomica	multiple-tube, hand, succussion	30c	not described	90% ethanol	self-made		90% ethanol, Nux vomica 30 unsuccussed	not described	not described	not described	no	absorbance from 4000-650 cm-1 (IR)	Nux vomica 30 diluted shows lower O-H stretching frequencies as compared to 90% ethanol, Nux vomica 30c succussed and diluted show lower O-H bending frequencies as compared to 90% ethanol, Nux vomica 30c succussed and diluted show lower C-O stretching frequency as compared to 90% ethanol	Yes	8
Sukul2001b	Sukul N.C., et al.	2001	Nematotoxic effect of Acacia auriculiformis and Artemisia nilagirica against root-knot nematodes	Spectroscopy	journal peer-reviewed	Artemisia Cina	multiple-tube, hand, succussion	1000c	not described	90% ethanol	off the shelf		90% ethanol, Artemisia cina mother tincture	not described	not described	not described	no	absorbance from 190-390 nm (UV)	The absorbance spectrum of Artemisia cina 1000c showed a blue shift compared to the mother tincture.	Yes	5
Sukul2001c-NMR	Sukul N.C., et al.	2001	Strychnos nux-vomica extract and its ultra-high dilution reduce voluntary ethanol intake in rats	NMR	journal peer-reviewed	Nux Vomica	multiple-tube, sonication	30c	n.d. (glass probably)	90% ethanol	self-made		Ethanol 30c, 90% ethanol, Nux vom mother tincture	not described	yes	not described	inferential	2H NMR, 61.4 MHz, T1	T1 values differed from each other significantly with respect to each chemical group (compared: 90% EtOH, EtOH 30c, Nux mother tincture, Nux 30c).	Yes	7
Sukul2001c-Spec	Sukul N.C., et al.	2001	Strychnos nux-vomica extract and its ultra-high dilution reduce voluntary ethanol intake in rats	Spectroscopy	journal peer-reviewed	Nux Vomica	multiple-tube, sonication	30c	not described	90% ethanol	self-made		Nux 30c in 10% ethanol and 90% ethanol are compared Ethanolic extract of Nux (90% and 10% ethanol),	not described	yes	not described	no	absorbance from 190-750 nm	spectrum of Nux 30c in 10% ethanol shows a blue shift as compared to that of Nux 30c in 90% ethanol	Yes	7
Sukul2005	Sukul N. C., et al.	2005	Variation in Fourier Transform Infrared spectra of some homeopathic potencies and their diluent media	Spectroscopy	journal peer-reviewed	Nux Vomica, Lycopodium Clavatum Santonin, Artemisia Cina	multiple-tube, not described, succussion (30c)/not described (200c, 1000c)	30c (Nux vomica, Lycopodium clavatum, Santonin, Artemisia cina), 206c, 1006c (Artemisia cina)	not described	90% ethanol	30c self-made, 200c and 1000c off the shelf and 6 steps self-made		90% ethanol, ethanol 30c	not described	not described	not described	inferential	FTIR 2000-1000 cm-1	different potencies and 90% ethanol or ethanol 30c differ significantly from each other with respect to the positions of bands in the wave number regions, their half-widths, and their absorption intensities	Yes	8.5
Sukul2007-Lum	Sukul N.C. et al.	2007	Conformational changes of bovine serum albumin in 4M urea and ultra high dilutions of different drugs.	Luminescence	journal peer-reviewed	Chelidonium Majus, Sulfur, Nux Vomica, Santonin, Ethanol	multiple-tube, hand, succussion	30c	not described	90% ethanol	self-made		90% ethanol, ethanol 30c	not described	not described	not described	no	Hitachi F-4500 spectrofluorimeter, excitation @ 295 nm, measurements @ 300-500 nm	Differences in intensity between the homeopathic drugs and the control; no differences in shape of spectrum; mixture of BSA with homeopathic potencies leads to quenching relative to control	Yes	7
Sukul2007-Spec-1	Sukul N.C. et al.	2007	Conformational changes of bovine serum albumin in 4M urea and ultra high dilutions of different drugs.	Spectroscopy	journal peer-reviewed	Chelidonium Majus, Sulfur, Nux Vomica, Santonin, Ethanol	multiple-tube, hand, succussion	30c	not described	90% ethanol	self-made		90% ethanol, ethanol 30c	not described	not described	not described	descriptive	circular dichroism, 190-250 nm	circular dichroism spectra of BSA in homeopathic potencies and control shows variation in the position of maxima and minima and their intensities	Yes	7
Süss2004-Imp-1	Süss W.G.	2004	Struktur und Dynamik von homöopathischen Hochpotenzen - Resonanz-/Dämpfungs-/Entdämpfungs-Messungen (REDEM)	Electrical impedance	conference proceedings	Atropa Belladonna, Cortisonum	multiple-tube, hand, succussion	4-30x (Atropa belladonna), 6-30x (Cortisonum)	glass, PE	43% ethanol	self-made (but starting with off the shelf 4x/6x)		solvent	not described	not described	not described	descriptive	REDEM	Potencies of Belladonna and Cortisonum showed different REDEM patterns. Higher potencies showed higher values while conductivity was comparable. However, samples and references would need to have the same conductivity for reliable measurements. Under these conditions, the previously determined differences were no longer visible.	No	7.5
Süss2004-Imp-2	Süss W.G.	2004	Struktur und Dynamik von homöopathischen Hochpotenzen - Resonanz-/Dämpfungs-/Entdämpfungs-Messungen (REDEM)	Electrical impedance	conference proceedings	Atropa Belladonna, Nux Vomica	multiple-tube, hand, succussion	11-30x (Atropa belladonna), 11-30x (Nux vomica)	glass, PE	43% ethanol	self-made (but starting with off the shelf 4x, Atropa belladonna), not described (Nux vomica)		solvent	not described	not described	not described	inferential	conductivity	No differences were found between samples and potentised solvent.	No	7.5
Taufiq1973	Taufiq Khan M.	1973	Physical aspects related to the problems in potentised drugs	Spectroscopy	conference proceedings	Aconitum Napellus	not described, not described, not described	1x - 12x, 30x, 200x	not described	95% ethanol	not described		95% ethanol	not described	not described	not described	no	absorbance at 225 nm	Potentising affects UV absorbance	Yes	5
Upadhyay2011-AnaM	Upadhyay R.P. and Nayak C.	2011	Homeopathy emerging as nanomedicine	Analytical Methods	journal peer-reviewed	Colchicum, Pulsatilla, Belladonna	multiple-tube, hand, succussion	1c, 2c (Puls), 15c (Colch, Puls, Bell)	borosilicate glass, polypropylene	89% ethanol	self-made		diluted samples without agitation, solvent 15c	not described	not described	not described	no	inductively coupled plasma - optical emission spectroscopy (ICP-OES) with VARIAN Make - model Vista MPX	Silicon content about 2.3 ppm in potencies (verum or solvent), Si = 0.3-0.4 ppm in polypropylene, Si = 0.8 ppm in diluted (not succussed) samples	No	8.5
Upadhyay2011-Img	Upadhyay R.P. and Nayak C.	2011	Homeopathy emerging as nanomedicine	Imaging Methods	journal peer-reviewed	Colchicum, Pulsatilla Pratensis, Belladonna	multiple-tube, hand, succussion	1c(Puls), 2c(Puls), 15c(Colch,Puls)	borosilicate glass, polypropylene	89% alcohol (v/v)	self-made		Puls 15c (no agitation), Water 14c	not described	not described	not described	no	scanning (SEM) and transmission electron microscope (TEM)	15cH potencies (and to a lesser extent also controls) contain (unidentified) nanomaterial, which looks different for glass or PP vessels	Yes	8.5
VanWijk2006	Van Wijk R., et al.	2006	Thermoluminescence in ultra-high dilution research	Luminescence	journal peer-reviewed	Lithium Muriaticum	multiple-tube, machine, succussion	15c	glass	D2O	specific external production	ageing	D2O, D2O 15c	not described	yes	yes	inferential	Thermoluminescence (77-238K) after irradiation with Gamma rays (1 kGy) at 77K. Spectral shape (300-800 nm) as well as integral emission for peak 1 (125-150K), peak 2 (160-215 K) and ratio of peak1/peak2 (rp1p2). Three experiments (A,B,C) with increased time between production and measurement	No differences in spectral shape. rp1p2 decreased for LiCl 15c (compared to D2O 15c) in all exps (significant in exp. A, but not in exp. B+C). Strong decrease of D2O in rp1p2 in the course of time.	Yes	10
Veith1976	Veith, H.	1976	Dynamik bewegter Flüssigkeiten	Spectroscopy	journal peer-reviewed	Phenol Red	multiple-tube, hand, succussion	1x - 20x	not described	bidistilled water	self-made		compared to dilution before succussion	not described	no	no	no	absorbance at 436 nm	succussion leads to decreased extinction, which remains stable over 5h extinction curve is increasing and decreasing with increasing potentisation steps	Yes	5
Walach1998	Walach H., et al.	1998	Electric measurement of ultra-high dilutions - a blinded controlled experiment	Electrical impedance	journal peer-reviewed	Natrum Muriaticum	multiple-tube, machine, succussion	6, 30c	glass	bi-distilled deionized and purified water	specifically made		unsuccussed water, potentised water (6, 30c)	2	yes	yes	inferential	electric measurement device (measures conductivity, electric field strength, resistance, capacitance, relative permittivity)	A significant difference between Nat mur 6c and 30c was found, and between the unsuccussed water and the potentised samples. No differences between water 30c and Nat mur 30c were found. Results of a previous experiment were not reproducible.	No	8
Weingartner1989_1990_1992	Weingartner O.	1989	NMR-Spektren von Sulfur-Potenzen	NMR	journal peer-review unknown	Sulfur	multiple-tube, hand, succussion	D23	glass	87.6% ethanol	self-made		87.6% ethanol	not described	yes	yes	inferential	1H NMR, 300 MHz, spectra	No shift in peaks. Intensities of H2O- and OH-signals relative to CH2 were different in the sulfur D23 and in the EtOH samples (but not in D13 and EtOH).	Yes	5.5
Weingärtner1992-Ram	Weingärtner O.	1992	Homöopathische Potenzen. Wunsch und Wirklichkeit bei der Suche nach der therapeutisch wirksamen Komponente	Raman Spectroscopy	book section	Bryonia	multiple-tube, hand, succussion	3, 5, 7, 9, 10, 12, 14, 16, 18, 20, 22, 24, 26, 28, 30cH	glass	70% ethanol	self-made		70% ethanol	1	yes	no	descriptive	Raman spectrophotometer (1) ratio peak auc 881 cm-1 / 1273 cm-1 and (2) ratio peak height 881 cm-1 / 1092 cm-1	Differences in peak AUC's and heights for different potency levels, seemingly random pattern (different from Luu), could be a temperature effect.	Yes	8.5
Weingärtner1992-Var	Weingärtner O.	1992	Homöopathische Potenzen. Wunsch und Wirklichkeit bei der Suche nach der therapeutisch wirksamen Komponente	Surface Tension/ Various Physical	book section	Natrum Muriaticum	not described, not described, not described	6x, 12x, 18x, 21x, 24x, 30x	not described	ethanol 91%	self-made		ethanol 91%	20	yes	no	descriptive	surface tension, calculated by measuring the velocity of fluid rising within capillary	no differences between the potencies and between ethanol	No	8,5
Witt1995-AnaM	Witt C.	1995	Versuch der Messung einer nichtstofflichen Information	Analytical Methods	book section	Water	multiple-tube, hand, succussion	1c-4c	glass	distilled water	self-made		water (in glass and in PE)	1	no	no	no	ICP-MS analysis (Si, Na, Mg, Li, Zn, Mn, Pb)	Succussion leads to an increase in anorganic ion content (difference between unsuccused water and water c1); no difference between C1 and high potency levels	NA	8.5
Witt1995-Imp	Witt C.	1995	Versuch der Messung einer nichtstofflichen Information	Electrical impedance	book section	Aurum Muriaticum, Argentum Nitricum	muliple-tube, hand, succussion	30c	glass, pe	bidistilled water	self-made	ageing (2 days)	potentised water	not described	yes	yes	no	REDEM	Differences between samples 30c and water 30c, which increased over 2 days, in glass bottles. No differences seen for PE bottles.	Yes	8.5
Witt2000_2005	Witt C., et al.	2005	Physikalische Untersuchung homöopathischer Hochpotenzen High homeopathic potencies are different from potentized solvent when investigated with the REDEM technology	Electrical impedance	journal peer-reviewed	Aurum Muriaticum, Argentum Nitricum, Silicea	muliple-tube, hand, succussion	30c	glass, pe	bidistilled water, 43% ethanol	self-made	ageing (3 days)	potentised bi-distilled water (30c) Potentised Ethanol 43% (30c) Lactose 30c	1 (AgNO3), 3 (AuCl3), 4 (SiO2)	yes	yes	inferential	REDEM	Differences between samples 30c and water 30c, which increased over time, in glass bottles. No differences seen with 43% ethanol as solvent, small differences obtained in PE bottles.	Yes	10
Witt2006	Witt C. M., et al.	2006	The role of trace elements in homeopathic preparations and the influence of container material, storage duration, and potentisation	Analytical Methods	journal peer-reviewed	Argentum Nitricum	multiple-tube, hand, succussion	30c	brown glass, hd-polyethylene	distilled water	Self-made	Ageing	Distilled water in HD-polyethylene; Distilled water in brown glass; water 30c in brown glass	3	yes	yes	inferential	ICP-MS (Perkin-Elmer Sciex Elan 500)	Increased ion content in samples in glass bottles compared to HD-PE bottle; amount of ions generally increases with time. No difference between unsuccussed water, AgNO3 30c and water 30c (all in glass bottles)	No	10
Wolf2011-AnaM	Wolf U., et al.	2011	Homeopathic Preparations of Quartz, Sulfur and Copper Sulfate Assessed by UV-Spectroscopy	Analytical Methods	journal peer-reviewed	Cuprum Sulfuricum, Silicea, Sulfur	multiple-tube, hand, succussion	11c - 30c (Cuprum sulfuricum), 10c - 30c (Silicea), 11x - 30x (Sulfur)	borosilicate glass	ultrapure water (18MO)	self-made		agitated potentisation medium (water)	2 (CuSO4) 1 (SiO2, sulfur)	yes	yes	no	ICP-MS (Sector ICP-MS Finnigan MAT Element) Thermo Electron. Analysing 16 elements	ICP-MS analysis showed that samples were quite pure (Lab 1 < 20 ppb, Lab 2 < 4 ppb).	No	10
Wolf2011-Spec	Wolf U., et al.	2011	Homeopathic Preparations of Quartz, Sulfur and Copper Sulfate Assessed by UV-Spectroscopy	Spectroscopy	journal peer-reviewed	Cuprum Sulfuricum, Silicea, Sulfur	multiple-tube, hand, succussion	11c - 30c (Cuprum sulfuricum), 10c - 30c (Silicea), 11x - 30x (Sulfur)	borosilicate glass	ultrapure water (18MO)	self-made	Ageing	agitated potentisation medium (water)	2 (CuSO4) 1 (SiO2, sulfur)	yes	yes	inferential	transmission from 190-290 nm and 215-290 nm	homeopathic preparations of CuSO4 had significantly lower transmission than controls (no difference found for SiO2 and S potencies) UV transmission of homeopathic preparations had significantly higher variability than controls	Yes	10
Wurmser1935	Wurmser L.	1935	Recherches expérimentales sur les dilutions homeopathiques	Spectroscopy	conference proceedings	Chinium Sulfuricum, Taraxacum Officinale, Aesculus Hippocastanium	(1) multiple-tube, hand, not described (2) single-tube, machine, succussion	1x-18x; 1-30 operations (1/30 dilutions)	not described	5%, 10%, 15%, 60% ethanol	self-made		5% ethanol	1	not described	not described	no	absorbance from 380-420 nm, detected by a photo-electric cell	difference between Hahnemann and Korsakow potencies, lowering of absorbance with increasing dilutions	Yes	6
Zacharias1995a	Zacharias C. R.	1995	Contaminants in commercial homoeopathic medicines	Spectroscopy	journal peer-reviewed	Lycopodium Clavatum	multiple-tube, hand, succussion	6c, 12c, 100c	not described	40% ethanol	self-made		potentised solvent (3c, 6c), inert solvent	2	not described	not described	no	absorbance from 220-350 nm (UV)	The spectra for each set of Lycopodium and potentised solvent were similar and differed from that of the inert solvent. 2 sets of Lycopodium differed from each other, possible because of introduction of contaminants during potentisation.	Yes	8.5
Zacharias1995b	Zacharias C. R.	1995	Implications of contaminants to scientific research in homoeopathy	Spectroscopy	journal peer-reviewed	Hydroalcoholic Solution	multiple-tube, hand, succussion	3c, 6c, 9c, 12c	glass	hydroalcoholic solution	self-made (3c, 6c, 9c, 12c) and specific external production (3c, 6c)		inert hydroalcoholic solution	3	not described	not described	no	absorbance from 220-350 nm (UV)	samples from the pharmacy show differences between potencies and control, while there is no difference between potencies and control prepared in the laboratory. introduction of contaminants during preparation of the pharmacy samples was assumed.	No	5.5
Chatterjee16_Ana	Chatterjee A., et al.	2016	Effect of ultrahigh diluted homeopathic medicines on the electrical properties of PVDF-HFP	Analytical methods	journal peer-reviewed	Ferrum Metallicum, Zincum oxidatum	multiple-tube, ND, succussion	6c,30c,200c	not described	ND	Specific	no	No addition of potency	not described	not described	not described	no	X-ray diffraction technique (D8, Brucker AXS)	No extra peaks found in XRD compared to pure PVDF-HFP	no	5
Chatterjee16_Ima	Chatterjee A., et al.	2016	Effect of ultrahigh diluted homeopathic medicines on the electrical properties of PVDF-HFP	Imaging methods	journal peer-reviewed	Ferrum Metallicum, Zincum oxidatum	multiple-tube, ND, succussion	6c,30c,200c	not described	ND	Specific	no	No addition of potency	not described	not described	not described	no	FESEM (model not described)	The FESEM micrograph pictures show different structure for the different potency levels.	yes	5
Chatterjee16_Imp	Chatterjee A., et al.	2016	Effect of ultrahigh diluted homeopathic medicines on the electrical properties of PVDF-HFP	Electrical impedance	journal peer-reviewed	Ferrum Metallicum, Zincum oxidatum	multiple-tube, ND, succussion	6c,30c,200c	not described	ND	Specific	no	No addition of potency	not described	not described	not described	no	Dielectric (anelectrometer, Model 4274A, HP) Electrical properties (LCR meter, Model 4274A, HP)	The dielectric constant for all potency-films is higher than the pure polymer film, the electrical conductivity increases for all films with potencies.	yes	5
Chatterjee16_Spec	Chatterjee A., et al.	2016	Effect of ultrahigh diluted homeopathic medicines on the electrical properties of PVDF-HFP	Spectroscopy	journal peer-reviewed	Ferrum Metallicum, Zincum oxidatum	multiple-tube, ND, succussion	6c,30c,200c	not described	ND	Specific	no	No addition of potency	not described	not described	not described	no	FTIR analysis (FTIR-8400S Shimadzu)	Characteristic FTIR bands were observed, no differences with control	no	5
Gayen18_Ana	Chatterjee A., et al.	2018	Effect of homeopathic dilutions of cuprum arsenicosum on the electrical properties of poly(vinylidene fluoride-co-hexafluoropropylene)	Analytical methods	journal peer-reviewed	Cuprum Arsenicosum	ND	200c	not described	ND	specific external production	no	No addition of potency	not described	not described	not described	no	EDX	Cu and Ars are noted, well distributed	ND	5
Klein16	Klein S.D., Wolf U.	2016	Comparison of homeopathic globules prepared from high and ultra-high dilutions of various starting materials by ultraviolet light spectroscopy	Spectroscopy	journal peer-reviewed	Aconitum napellus, Atropa belladonna, phosphorus, sulfur, Apis mellifica, quartz	multiple-tube & single-tube, hand and machine, succussion & fluxion	6x, 12x, 30c, 200c,10,000c	glass	43% ethanol, 73% ethanol for last potentisation step	specific external production	no	native globules and globules impregnated with a succussed 73% ethanol/27% water mixture (solvent control globules).	1	yes	Yes	inferential	Absorbance of the samples in the UV range (from 190 to 340nm) was measured with a Shimadzu UV-1800 double beam spectrophotometer equipped with auto sampler CETAC ASX-260	Statistically significant differences were found for A. napellus, sulfur, and A. mellifica. Statistically significant differences were found among 30c, 200c and 200CF dilutions.	unclear	9
Konar16	Konar A., et al.	2016	Raman spectroscopy reveals variation in free OH groups and hydrogen bond strength in ultrahigh dilutions	Raman Spectroscopy	journal peer-reviewed	Calcarea carbonica, Sepia	not described	8c, 202c, 1002c	not described	90% ethanol	off the shelf and self-made	no	Water Ethanol potencies	not described	not described	not described	no	Measurements with micro-Raman setup equipped with an Argon ion laser of wavelength 488nm and CCD detector. The spectra were obtained in the wave number region of 2400-4000 cm-1	Descriptive differences in spectra and intensity ratio of vibrational frequencies at 3200 and 3420cm-1 (R1) and at 3620 and 3420 cm-1 (R2)	unclear	7.5
Nain16	Nain A. K., et al.	2016	Physicochemical studies of homoeopathic formulations (extremely diluted solutions) of acidum salicylicum in ethanol by using volumetric, acoustic, viscometric and refractive index measurements at 298.15, 308.15, 318.15 K	Surface Tension/ Various Physical	journal peer-reviewed	acidum salicylicum	not described, machine, succussion	2c, 4c, 6c … 30c	not described	100% ethanol	self-made	no	dilutions of acidum salicylicum, and succussed ethanol at the same potency levels	not described	not described	not described	no	Density ρ using picnometer, Ultrasonic speeds u using ultrasonic interferometer, Viscosity η using Ubbelohde type viscometer, Refractive index nD using thermostated Abbe refractometer From these experimental data, the isentropic compressibilities, κs, intermolecular free length, Lf, acoustic impedance, Z, relative association, RA, excess isentro- pic compressibility, κEs , excess intermolecular f…	In the unsuccussed samples: the values are very monotonous which is fine for pure ethanol but weird for the Sal dilutions aswe should see the Sal being diluted out - could it be we are already beyond the detection level for 2C dilutions? Why such big diff between unsucc Sal and unsucc Eth ... is there a memory effect also in unsucc samples?? In the succussed samples: the values are generally simi…	yes	8.5
Paul16_Elec	Paul B. K., et al.	2016	Significant enhancement of dielectric and conducting properties of electroactive polymer polyvinylidene fluoride films	Electrical impedance	journal peer-reviewed	Ferrum Metallicum	multiple-tub, unknown, succussion	200C	not described	ND	External	no	No remedy	1	not described	not described	no	Electrometer: HP Model 4274A Electrical properties: LCR meter (HP Model 4274)	Dielectric constant is higher for FeMP samples, highest for 0.5FeMP,	unclear	7
Paul16_Ima	Paul B. K., et al.	2016	Significant enhancement of dielectric and conducting properties of electroactive polymer polyvinylidene fluoride films	Imaging Methods	journal peer-reviewed	Ferrum Metallicum	multiple-tub, unknown, succussion	200C	not described	ND	External	no	No remedy	1	not described	not described	no	FESEM: INSPECT f50 SEM, FEI Europe BV	No conclusion	unclear	7
Paul16_Spec	Paul B. K., et al.	2016	Significant enhancement of dielectric and conducting properties of electroactive polymer polyvinylidene fluoride films	Spectroscopy	journal peer-reviewed	Ferrum Metallicum	multiple-tub, unknown, succussion	200C	not described	ND	External	no	No remedy	1	not described	not described	no	FTIR-8400S Shimadzu	alpha and beta phases change with concentration of FeM	unclear	7
Pineros16	Piñeros L. G., et al.	2016	Effects of additional agitation process on the spectrophotometric profiles of homeopathic high dilutions	Spectroscopy	journal peer-reviewed	Arnica montana, Pulsatilla nigricans, Apis mellifica, Coffea arabica, Chamomilla, Natrum muriaticum, Bufo rana, Calcium iodatum	multiple-tube, machine, succussion	15C	not described	Distilled, deionnized water (1.8uS/cm)	self-made	additional succussion	Unsuccussed samples	1	not described	not described	inferential	UV spectroscopy (340 nm Accu Reader M965, 200 nm UV/VIS Perkin Elmer Lambda 10)	Statistical differences are found for all substances at 200nm between succussed and unsuccussed dilutions	yes	8.5
Sarkar16a	Sarkar T., et al.	2016	Raman spectroscopy shows difference in drugs at ultrahigh dilution prepared with stepwise mechanical agitation	Raman Spectroscopy	journal peer-reviewed	Sulphur, Natrium muriaticum	multiple-tube, not described, not described	30c, 200c, 1000c	not described	90% ethanol	off the shelf	no	90% unsuccussed ethanol	not described	not described	not described	no	Micro-Raman setup (Lab Ram HR, Jobin Yvon) equipped with an Argon ion laser of wavelength 488nm and a CCD detector. The spectra were collected within the wave number region of 2600-3800 cm-1	Intensity ratio I3620/I3420 increased for some potencies compared to (unsuccussed) control, Intensity ratio I3200/I3420 decreased for some potencies	yes	8.5
Sarkar16b_Ram	Sarkar T., et al.	2016	Vibrational and Raman spectroscopy provide further evidence in support of free OH groups and hydrogen bond strength underlying difference in two more drugs at ultrahigh dilutions	Raman Spectroscopy	journal peer-reviewed	X-ray, Magnetis Poli Ambo	not described, not described, succussion	8c, 14c, 32c	not described	90% ethanol	self-made	no	potentised medium	1	not described	not described	no	micro-Raman setup (Lab Ram HR, Jobin Yvon) equipped with an Argon ion laser of wavelength 488 nm and a CCD detector. The spectra were recorded within the wave number region of 2400-4200 cm-1	different intensity of peaks between the potentisation levels (differences in the stretching vibrations of CH and OH groups)	yes	6.5
Sarkar16b_Spec	Sarkar T., et al.	2016	Vibrational and Raman spectroscopy provide further evidence in support of free OH groups and hydrogen bond strength underlying difference in two more drugs at ultrahigh dilutions	Spectroscopy	journal peer-reviewed	X-ray, Magnetis Poli Ambo	not described, not described, succussion	8c, 14c, 32c	not described	90% ethanol	self-made	no	potentised medium	1	not described	not described	no	FTIR spectrophotometer (Perkin Elmer, Spectrum 100) in a nitrogen atmosphere using ATR. The resolution was 2cm-1. One drop of a UHD/MT or HPLC water (reference water) was put in between calcium fluoride plates and covered with a lid. All measurements were taken in the wave number region of 2800-4000 cm-1.	The relative amount of free water molecules for the three UHDs of X-ray is 14<MT<32<8, that for Magnetis 14<MT<8<32 and that for ethanol 14<8<32.	yes	6.5
Temgire16	Temgire M. K., et al.	2016	Establishing the interfacial nano-structure and elemental composition of homeopathic medicines based on inorganic salts	Imaging Methods	journal peer-reviewed	Natrum muriaticum, Kali muriaticum, Calcarea Sulphurica, Natrum sulphuricum, Aurum metallicum	Multiple-tube, not described, succussion	6c, 30c, 200c, 1M	glass type III	90 or 91% alcohol solutions	off the shelf	no	none	not described	not described	not described	no	JEOL JEM 2100 electron micro- scope operated at 200 kV.	The inorganic starting materials are present as nano-scale particles in the medicines. The particles develop a coat of silica	yes	7.5
Bandyopadhyay17	Bandyopadhyay P., et al.	2017	Enhancement of quantum efficiency of a dye-sensitized electrochemical cell by using triturated zinc oxide mixed with two organic dyes, Azure C and Rose bengal	Electrochemistry	journal peer-reviewed	Zincum oxidatum	not declared, not declared, not declared	6c, 30c, 200c	not described	unknown	specific external production	no	no addition of potency		not described	not described	no	Photovoltage generation was recorded in a specially devised electrochemical (EC) cell. Azure C and Rose bengal solutions were mixed with potency. The energy conversion efficiency of the cell was measured.	The energy conversion efficiency of the cell using 6C, 30C and 200C of triturated zinc oxide were 0.39%, 0.43% and 0.35% respectively. The efficiency is only 0.15% for the mixed dye without potency.	yes	5
Cartwright17	Cartwright S. J.	2017	Interaction of homeopathic potencies with the water soluble solvatochromic dye bis-dimethylaminofuchsone. Part 1: pH studies	Spectroscopy	journal peer-reviewed	Glycerinum (glycerol)	not described	50M	not described	90% ethanol	off the shelf	no	90% ethanol unsuccussed or reverse osmosis water	not described	not described	not described	descriptive	Potencies mixed with solvatochromic dye 4-[bis[4(dimethylamino) phenyl]methylene]-2,5-Cyclohexadien-1-one (Bis-dime- thylaminofuchsone or BDF). Afterwards investigation by optical spectroscopy (Unicam UV500 UV/VIS double-beam spectrophotometer)	Used buffered solutions for the dies. thereby removing problems with small differences in pH and contaminants. Observed changes over time. He saw an effect of ambient light - had to keep samples away from ambient light	yes	9.5
Holandino17_Ana	Holandino C., et al.	2017	Structural and thermal analyses of zinc and lactose in homeopathic triturated systems	Analytical methods	journal peer-reviewed	Zincum metallicum	not described, hand, trituration	1c-3c	not described	lactose monohydrate	self made	no	Lactose 1c–3c	not described	not described	not described	inferential	Atomic Absorption Spectroscopy Shimadzu AA6800 X-ray powder diffraction (XRD) (Almelo, Netherlands) PANalytical X'Pert PRO diffractometer	AAS analysis detected 97.0 % of zinc in the raw material, 0.75 % (Zinc met 1c) and 0.02% (Zinc met 2c). AAS: No diff between Zinc met and controls for amount of Zinc XRD: no zinc peak left at 3C EDX: low amounts of Zinc found in 3C	unclear	9.5
Holandino17_Cal	Holandino C., et al.	2017	Structural and thermal analyses of zinc and lactose in homeopathic triturated systems	Calorimetry	journal peer-reviewed	Zincum metallicum	not described, hand, trituration	1c-3c	not described	lactose monohydrate	self made	no	Lactose 1c–3c	not described	not described	not described	inferential	Differential Scanning Calorimetry Shimadzu DSC60 Thermogravimetry Shimadzu TG50	The dynamization process induced Derivatives of Thermal Gravimetric (DTg) peak modification, which was previously centered near 158C to lactose, to a range from 140 to 170C, suggesting the dynamization process modifies the temperature range of water aggregation. Thermal phenomena were analyzed and visualized by Analysis of Variance (ANOVA) and Principal Component Analysis (PCA) statistics. Both i…	No	9.5
Holandino17_Ima	Holandino C., et al.	2017	Structural and thermal analyses of zinc and lactose in homeopathic triturated systems	Imaging Methods	journal peer-reviewed	Zincum metallicum	not described, hand, trituration	1c-3c	not described	lactose monohydrate	self made	no	Lactose 1c–3c	not described	not described	not described	inferential	SEM JEOL JSM-7100F SEM+X-ray microanalysis XL30 ESEM TEM-EDX JEOL 2100F	Amorphous and crystalline lactose spheres and particles, respectively, were observed by TEM in all samples, with mean size from 200 to 800 nm. EDX obtained with TEM identified zinc presence throughout the amorphous matter but individualized zinc particles were not observed. SEM images obtained from dynamized samples (LAC 1c and Zinc met 1c) with electron backscattering could not identify zinc met…	Yes	9.5
Kar17	Kar S., et al.	2017	Characterization and haemocompatibility of Aurum metallicum for its potential therapeutic application	Imaging Methods	journal peer-reviewed	Aurum metallicum	ND	6C, 30C, 200C	not described	ND	External	no	Ethanol Potentised Ethanol	not described	not described	not described	Descriptive	field emission scanning electron microscopy (FESEM) and energy dispersive X-ray (EDAX) analysis (FEI Quanta 250), dynamic light scattering and zeta potential (Nano-ZS90-Malvern instrument, Zetasizer)	FESEM and DLS showed decreasing particle sizes from 6c > 30c > 200c. Particles were still present in 30c and 200c (FESEM - 6C:268nm, 30C:171nm, 200C:100nm / DLS - 295nm 89nm 10nm resp) zeta potential increased after succussion and further in potencies with aur met X-ray analysis not so clear - potentisation induced silicon in samples, whereas oxygen decreased, some variation between potencies	yes	6
Wassenhofen17	Van Wassenhoven M., et al.	2017	Nuclear Magnetic Resonance characterization of traditional homeopathically manufactured copper (Cuprum metallicum) and plant (Gelsemium sempervirens) medicines and controls	NMR	journal peer-reviewed	Cuprum metallicum, Gelsemium sempervirens	multiple-tube, machine, succussion	4c to 30c	glass	water	self-made	no	Lactose potencies Simple dilutions Water	1	yes	Yes	inferential	T1, T2 NMR (Minispec Bruker mk20) at 20MHz	Used Roland Conte's approach for statistical analysis, which showed differences between the sample. This statistical analysis is not standard but opens up new interesting questions about the nature of the statistical fluctuations in the data. Interpretation of the data in terms of rotational correlation time showed the structures to be 'supercooled'.	yes	9.5
Zembruski17	Zembrzuski W. and Karbowska B.	2017	Determination of Tl(I) ions in homeopathic drugs by differential pulse anodic stripping voltammetry	Electrochemistry	journal peer-reviewed	Thallium aceticum	Multiple-tube, not described, succussion	5c, 9c	not described	not described	off the shelf	no	None	not described	not described	not described	descriptive	Differential Pulse Anodic Stripping Voltammetry (DPASV) Flow-injection system (FIA-DPASV)	Very small doses of Thalium measured in 5C and 9C (6.67ng/L 2.1ng/L), making the remedy safe for medical use	unclear	7.5
Cartwright18	Cartwright S. J.	2018	Degree of response to homeopathic potencies correlates with dipole moment size in molecular detectors	Spectroscopy	journal peer-reviewed	Glycerinum (glycerol)	not described	50M	not described	90% ethanol	off the shelf	no	90% ethanol unsuccussed or reverse osmosis water	not described	not described	not described	no	Shimadzu UV-2600 spectrophotometer Shimadzu RF-6000 spectrofluorophotometer	difference spectra (glycerol M50 vs control) showed differences over time and in the presence of various dyes. Find that polar molecules interacts strongest with potency Continuous irradiation with ambient light (over hours) inhibits the effect - but can be reversed by placing in the dark. Irradiation of potencies themselves has no effect. Argues for the presence of non-thermal plasma as explanat…	yes	9.5
Gayen18_Ima	Gayen A., et al.	2018	Effect of homeopathic dilutions of cuprum arsenicosum on the electrical properties of poly(vinylidene fluoride-co-hexafluoropropylene)	Imaging methods	journal peer-reviewed	Cuprum Arsenicosum	ND	200c	not described	ND	specific external production	no	No addition of potency	not described	not described	not described	no	FESEM (Zeiss Sigma 300)	Nanoparticles are observed in doped material	ND	5
Gayen18_Imp	Gayen A., et al.	2018	Effect of homeopathic dilutions of cuprum arsenicosum on the electrical properties of poly(vinylidene fluoride-co-hexafluoropropylene)	Electrical impedance	journal peer-reviewed	Cuprum Arsenicosum	ND	200c	not described	ND	specific external production	no	No addition of potency	not described	not described	not described	no	Dielectric constant, (dielectric) tangent loss, frequency dependent dielectric conductivity (LCR meter, HP model 4274A)	Tangent loss decreases with frequency and conductivity increases exponentially with frequency for all homeopathic films. The values of the dielectric constant is higher for all homeopathic doped films.	yes	5
Gayen18_Spec	Gayen A., et al.	2018	Effect of homeopathic dilutions of cuprum arsenicosum on the electrical properties of poly(vinylidene fluoride-co-hexafluoropropylene)	Spectroscopy	journal peer-reviewed	Cuprum Arsenicosum	ND	200c	not described	ND	specific external production	no	No addition of potency	not described	not described	not described	no	FTIR (FTIR-8400S, Shimadzu)	FTIR analysis (in terms of alpha and beta phases) indicates than addition of 2ml is the most effective doping	yes	5
Wassenhofen18_Ana	Van Wassenhoven M., et al.	2018	Nanoparticle Characterisation of Traditional Homeopathically Manufactured Cuprum metallicum and Gelsemium sempervirens Medicines and Controls	Analytical methods	journal peer-reviewed	Cuprum metallicum, Gelsemium sempervirens	multiple-tube, machine, succusion up to 30C single-tube, machine, succusion above	4c to 30c 200c	glass	water	self-made	no	1) potentised lactose, 2) diluted coppter, 3) diluted gelsemium, 4) potentised water solvent	1	yes	Yes	inferential	Single particle-ICP-MS HPLC-UV (LaChrom Elite, Merck Hitachi) SEM-EDS (Nanosight NS300)	Could not find copper in 4C preparation (detection limit at 45nm) No diff above 3C (for Gels samples measuring gelsemine / sempervirine) Lactose particles 75um to 740um. More material was collected from simply diluted samples than from potentised samples. Different materials gave different shapes Not composed of original material	unclear	10
Wassenhofen18_Ima	Van Wassenhoven M., et al.	2018	Nanoparticle Characterisation of Traditional Homeopathically Manufactured Cuprum metallicum and Gelsemium sempervirens Medicines and Controls	Imaging Methods	journal peer-reviewed	Cuprum metallicum, Gelsemium sempervirens	multiple-tube, machine, succusion up to 30C single-tube, machine, succusion above	4c to 30c 200c	glass	water	self-made	no	1) potentised lactose, 2) diluted coppter, 3) diluted gelsemium, 4) potentised water solvent	1	yes	Yes	inferential	NTA (Malvern Instruments LTD, Nanosight NS300)	Presence of particles in all diluted or potentised samples (none in pure water). Differences are present but hard to see whether they are really significant.	yes	10
Wassenhofen18_Spec	Van Wassenhoven M., et al.	2018	Nanoparticle Characterisation of Traditional Homeopathically Manufactured Cuprum metallicum and Gelsemium sempervirens Medicines and Controls	Spectroscopy	journal peer-reviewed	Cuprum metallicum, Gelsemium sempervirens	multiple-tube, machine, succusion up to 30C single-tube, machine, succusion above	4c to 30c 200c	glass	water	self-made	no	1) potentised lactose, 2) diluted coppter, 3) diluted gelsemium, 4) potentised water solvent	1	yes	Yes	inferential	DLS (Malvren Zetasizer Nano ZSP) Zeta-Potential (Malvren Zetasizer Nano ZSP)	Particles only detected in Lactose control, CuM 4C, Copper simply diluted at 4C Electrical charge around particles is different between water controls and other preparations.	unclear	10
